# Supplementary material for: Risk factors for campylobacteriosis in Australia: outcomes of a 2018–2019 case–control study
Source: BMC Infect Dis. 2022 Jun 30;22:586. doi: 10.1186/s12879-022-07553-6 (PMC9245254; doi:10.1186/s12879-022-07553-6)
Supplement: Supplementary file 3 — Additional file 3: Univariable results for campylobacteriosis, adjusted for age group, sex, location and season. [file 12879_2022_7553_MOESM3_ESM.xlsx]

## Sheet: Campylobacteriosis
Additional file 3. Univariable results for campylobacteriosis, adjusted for age group, sex, location and season.
N/A: ‘no result available as 0 respondents for all groups’, ref: reference category, Inf: no upper confidence interval limit
variable	case (n=571)	control (n=586)	OR (95% CI)	p.value
Design variables
Gender	571	586
Female	241 (42.2%)	244 (41.6%)	ref
Male	330 (57.8%)	342 (58.4%)	1.0 (0.8-1.2)	0.8447
State	571	586
ACT	93 (16.3%)	93 (15.9%)	ref
HNE (NSW)	178 (31.2%)	192 (32.8%)	0.9 (0.7-1.3)	0.6737
QLD	300 (52.5%)	301 (51.4%)	1.0 (0.7-1.4)	0.9842
Age group	571	586
0-4yrs	49 (8.6%)	48 (8.2%)	ref
15-34yrs	144 (25.2%)	118 (20.1%)	1.2 (0.7-1.9)	0.4533
35-54yrs	131 (22.9%)	135 (23.0%)	1.0 (0.6-1.5)	0.8308
5-14yrs	66 (11.6%)	79 (13.5%)	0.8 (0.5-1.4)	0.4457
55-74yrs	141 (24.7%)	176 (30.0%)	0.8 (0.5-1.2)	0.2971
75+yrs	40 (7.0%)	30 (5.1%)	1.3 (0.7-2.4)	0.3974
Season	571	582
Summer	145 (25.4%)	139 (23.9%)	ref
Autumn	147 (25.7%)	120 (20.6%)	1.2 (0.8-1.6)	0.34728
Spring	120 (21.0%)	119 (20.4%)	1.0 (0.7-1.4)	0.84694
Winter	159 (27.8%)	204 (35.1%)	0.7 (0.5-1.0)	0.06678
Demographics, medications, and illnesses
Highest education level of household	562	581
Year 10	66 (11.7%)	64 (11.0%)	ref
Postgraduate degree	114 (20.3%)	134 (23.1%)	0.8 (0.5-1.2)	0.296
TAFE	145 (25.8%)	151 (26.0%)	0.9 (0.6-1.3)	0.471
Undergraduate degree	160 (28.5%)	157 (27.0%)	0.9 (0.6-1.4)	0.613
Year 12	77 (13.7%)	75 (12.9%)	0.9 (0.6-1.5)	0.795
Total yearly household income	513	530
<25k	35 (6.8%)	39 (7.4%)	ref
>150k	118 (23.0%)	140 (26.4%)	0.8 (0.5-1.4)	0.505
100-150k	122 (23.8%)	146 (27.5%)	0.8 (0.5-1.4)	0.474
25-50k	93 (18.1%)	81 (15.3%)	1.2 (0.7-2.2)	0.45
50-100k	145 (28.3%)	124 (23.4%)	1.2 (0.7-2.0)	0.584
Aboriginal or Torres Strait Islander	570	579
No	542 (95.1%)	552 (95.3%)	ref
Yes	28 (4.9%)	27 (4.7%)	1.1 (0.6-1.9)	0.841
Language other than English spoken at home	570	584
No	518 (90.9%)	532 (91.1%)	ref
Yes	52 (9.1%)	52 (8.9%)	1.0 (0.7-1.6)	0.872
Live in a rural or remote area	570	584
No	489 (85.8%)	509 (87.2%)	ref
Yes	81 (14.2%)	75 (12.8%)	1.1 (0.8-1.6)	0.474
Occupation involves the following:	570	584
Other work	301 (52.8%)	306 (52.4%)	ref
Not working	58 (10.2%)	44 (7.5%)	1.2 (0.7-1.8)	0.514
Working with raw meat	15 (2.6%)	16 (2.7%)	0.9 (0.4-1.9)	0.794
Retired	108 (18.9%)	113 (19.3%)	1.1 (0.7-1.7)	0.6
Too young to work	58 (10.2%)	87 (14.9%)	0.5 (0.3-0.9)	0.013
Working with animals	30 (5.3%)	18 (3.1%)	1.7 (0.9-3.1)	0.109
Antibiotic use in 4 weeks prior to illness/interview	570	584
No	545 (95.6%)	523 (89.6%)	ref
Yes	25 (4.4%)	61 (10.4%)	0.4 (0.2-0.6)	< 0.001
Taking regular medication to decrease stomach acid in 4 weeks prior to illness/interview	570	584
No	445 (78.1%)	521 (89.2%)	ref
Yes	125 (21.9%)	63 (10.8%)	2.7 (1.9-3.9)	< 0.001
Used proton-pump inhibitors in 4 weeks prior to illness/interview	570	584
No	457 (80.2%)	529 (90.6%)	ref
Yes	113 (19.8%)	55 (9.4%)	2.7 (1.9-3.9)	< 0.001
Using H2 receptor blockers in 4 weeks prior to illness/interview	570	584
No	562 (98.6%)	577 (98.8%)	ref
Yes	8 (1.4%)	7 (1.2%)	1.1 (0.4-3.3)	0.821
Chronic illness with diarrhoea or vomiting	567	586
No	518 (91.4%)	548 (93.5%)	ref
Yes	49 (8.6%)	38 (6.5%)	1.5 (0.9-2.3)	0.1
Took prednisone or other steroids not used on skin in 4 weeks prior to illness/interview	569	584
No	542 (95.3%)	554 (94.9%)	ref
Yes	27 (4.7%)	30 (5.1%)	1.0 (0.6-1.7)	0.919
Took cyclosporine in 4 weeks prior to illness/interview	570	586
No	570 (100.0%)	585 (99.8%)	ref
Yes	0 (0.0%)	1 (0.2%)	1.1 (0.0-41)	1
Had chemotherapy in 4 weeks prior to illness/interview	570	586
No	565 (99.1%)	585 (99.8%)	ref
Yes	5 (0.9%)	1 (0.2%)	6.0 (0.9-115.0)	0.106
Had radiation therapy in 4 weeks prior to illness/interview	571	586
No	569 (99.6%)	585 (99.8%)	ref
Yes	2 (0.4%)	1 (0.2%)	1.8 (0.2-40.5)	0.628
Water consumption
What is the main source of drinking water at home?	571	586
Municipal supply	447 (78.3%)	466 (79.5%)	ref
Carrier/tank truck	1 (0.2%)	1 (0.2%)	1.2 (0.0-29.7)	0.918
Other	11 (1.9%)	19 (3.2%)	0.6 (0.3-1.3)	0.188
Private well, bore hole or spear point	2 (0.4%)	3 (0.5%)	0.7 (0.1-4.3)	0.693
Purchased bottle water	49 (8.6%)	49 (8.4%)	1.0 (0.7-1.6)	0.886
Rainwater tank	59 (10.3%)	47 (8.0%)	1.3 (0.9-2.0)	0.197
River/stream	2 (0.4%)	1 (0.2%)	2.7 (0.3-58.1)	0.425
Do you treat your water before drinking?	72	71
No	36 (50.0%)	25 (35.2%)	ref
Yes	36 (50.0%)	46 (64.8%)	0.6 (0.3-1.2)	0.136
Including municipal supply drinkers, is their water treated?	568	586
No	65 (11.4%)	64 (10.9%)	ref
Yes	503 (88.6%)	522 (89.1%)	0.9 (0.6-1.4)	0.747
Water chlorination	72	71
No	71 (98.6%)	69 (97.2%)	ref
Yes	1 (1.4%)	2 (2.8%)	0.5 (0.0-5.7)	0.582
Water filtration	72	71
No	39 (54.2%)	27 (38.0%)	ref
Yes	33 (45.8%)	44 (62.0%)	0.5 (0.3-1.1)	0.085
Boil water	72	71
No	69 (95.8%)	68 (95.8%)	ref
Yes	3 (4.2%)	3 (4.2%)	1.3 (0.2-8.7)	0.779
Water UV treatment	72	71
No	69 (95.8%)	70 (98.6%)	ref
Yes	3 (4.2%)	1 (1.4%)	2.3 (0.3-49.4)	0.498
Other water treatment	36	46
No	36 (100.0%)	45 (97.8%)	ref
Yes	0 (0.0%)	1 (2.2%)	1.0 (0.0-40)	1
Drank from a rainwater tank in 7 days prior to illness/interview	561	586
No	477 (85.0%)	504 (86.0%)	ref
Yes	84 (15.0%)	82 (14.0%)	1.1 (0.8-1.5)	0.677
Drank from a river/stream in 7 days prior to illness/interview	566	586
No	559 (98.8%)	578 (98.6%)	ref
Yes	7 (1.2%)	8 (1.4%)	1.0 (0.3-2.8)	0.958
Drank from a private well, bore hole or spear point in 7 days prior to illness/interview	569	584
No	555 (97.5%)	573 (98.1%)	ref
Yes	14 (2.5%)	11 (1.9%)	1.3 (0.6-3.1)	0.478
Drank from a carrier/tank truck in 7 days prior to illness/interview	571	585
No	562 (98.4%)	579 (99.0%)	ref
Yes	9 (1.6%)	6 (1.0%)	1.5 (0.5-4.4)	0.481
Drank from municipal supply in 7 days prior to illness/interview	569	586
No	61 (10.7%)	63 (10.8%)	ref
Yes	508 (89.3%)	523 (89.2%)	1.0 (0.7-1.5)	0.99
Drank bottled water in 7 days prior to illness/interview	535	580
No	252 (47.1%)	245 (42.2%)	ref
Yes	283 (52.9%)	335 (57.8%)	0.8 (0.6-1.0)	0.098
Drank from another water supply in 7 days prior to illness/interview	569	586
No	548 (96.3%)	577 (98.5%)	ref
Yes	21 (3.7%)	9 (1.5%)	2.3 (1.1-5.4)	0.038
Food variables excluding poultry
Ate food prepared outside the home in 7 days prior to illness/interview	558	585
No	100 (17.9%)	76 (13.0%)	ref
Yes	458 (82.1%)	509 (87.0%)	0.7 (0.5-0.9)	0.017
Ate food at a café or restaurant in 7 days prior to illness/interview	552	583
No	267 (48.4%)	245 (42.0%)	ref
Yes	285 (51.6%)	338 (58.0%)	0.8 (0.6-1.0)	0.037
Ate food at someone else's home in 7 days prior to illness/interview	555	585
No	418 (75.3%)	432 (73.8%)	ref
Yes	137 (24.7%)	153 (26.2%)	0.9 (0.7-1.2)	0.384
Ate food at a kebab shop in 7 days prior to illness/interview	552	585
No	527 (95.5%)	555 (94.9%)	ref
Yes	25 (4.5%)	30 (5.1%)	0.8 (0.5-1.5)	0.566
Ate at another fast food/takeaway outlet in 7 days prior to illness/interview	546	584
No	278 (50.9%)	249 (42.6%)	ref
Yes	268 (49.1%)	335 (57.4%)	0.7 (0.5-0.9)	0.001
How many meals were prepared outside of home in the 7 days prior to illness/interview	554	585
0 meals	100 (18.1%)	76 (13.0%)	ref
1-2 meals	252 (45.5%)	262 (44.8%)	0.7 (0.5-1.0)	0.066
3-4 meals	115 (20.8%)	141 (24.1%)	0.6 (0.4-0.9)	0.012
5+ meals	87 (15.7%)	106 (18.1%)	0.6 (0.4-0.9)	0.014
Drank or ate raw/unpasteurised milk or milk products in 7 days prior to illness/interview	567	586
No	563 (99.3%)	581 (99.1%)	ref
Yes	4 (0.7%)	5 (0.9%)	0.8 (0.2-3.0)	0.723
Drank raw/unpasteurised milk	567	586
No	565 (99.6%)	583 (99.5%)	ref
Yes	2 (0.4%)	3 (0.5%)	0.6 (0.1-3.9)	0.612
Drank or ate other raw/unpasteurised milk	567	586
No	565 (99.6%)	584 (99.7%)	ref
Yes	2 (0.4%)	2 (0.3%)	1.0 (0.1-8.8)	0.968
Ate delicatessen salami/metwurst in 7 days prior to illness/interview	556	584
No	450 (80.9%)	457 (78.3%)	ref
Yes	106 (19.1%)	127 (21.7%)	0.8 (0.6-1.1)	0.187
Ate delicatessen cabanossi/cabana/twiggy sticks in 7 days prior to illness/interview	566	584
No	512 (90.5%)	507 (86.8%)	ref
Yes	54 (9.5%)	77 (13.2%)	0.7 (0.5-1.0)	0.042
Ate delicatessen ham/chicken/turkey/beef in 7 days prior to illness/interview	557	582
No	249 (44.7%)	253 (43.5%)	ref
Yes	308 (55.3%)	329 (56.5%)	1.0 (0.8-1.2)	0.743
Ate delicatessen devon/frankfurts/cheerios in 7 days prior to illness/interview	562	585
No	510 (90.7%)	507 (86.7%)	ref
Yes	52 (9.3%)	78 (13.3%)	0.7 (0.4-1.0)	0.032
Ate delicatessen liverwurst in 7 days prior to illness/interview	571	586
No	565 (98.9%)	584 (99.7%)	ref
Yes	6 (1.1%)	2 (0.3%)	3.5 (0.8-24.4)	0.128
Ate other delicatessen meats in 7 days prior to illness/interview	567	586
No	538 (94.9%)	559 (95.4%)	ref
Yes	29 (5.1%)	27 (4.6%)	1.1 (0.6-1.9)	0.745
Ate pate in 7 days prior to illness/interview	562	586
No	535 (95.2%)	572 (97.6%)	ref
Yes	27 (4.8%)	14 (2.4%)	2.2 (1.2-4.4)	0.02
Ate chicken pate in 7 days prior to illness/interview	557	585
No	541 (97.1%)	578 (98.8%)	ref
Yes	16 (2.9%)	7 (1.2%)	2.6 (1.1-6.8)	0.04
Ate duck pate in 7 days prior to illness/interview	557	585
No	551 (98.9%)	583 (99.7%)	ref
Yes	6 (1.1%)	2 (0.3%)	3.8 (0.9-26.5)	0.104
Ate pork pate in 7 days prior to illness/interview	556	585
No	556 (100.0%)	583 (99.7%)	ref
Yes	0 (0.0%)	2 (0.3%)	0.4 (0.0-5.5)	0.465
Ate another type of pate in 7 days prior to illness/interview	557	585
No	557 (100.0%)	582 (99.5%)	ref
Yes	0 (0.0%)	3 (0.5%)	0.3 (0.0-2.5)	0.237
Ate pate prepared at home in 7 days prior to illness/interview	560	585
No	549 (98.0%)	583 (99.7%)	ref
Yes	11 (2.0%)	2 (0.3%)	6.2 (1.6-40.3)	0.019
Ate meat or poultry in 7 days prior to illness/interview	567	586
No	13 (2.3%)	26 (4.4%)	ref
Yes	554 (97.7%)	560 (95.6%)	2.3 (1.2-4.6)	0.02
Number of days meat was consumed in 7 days prior to illness/interview	549	581
0 days	17 (3.1%)	32 (5.5%)	ref
1 day	12 (2.2%)	8 (1.4%)	3.3 (1.1-10.2)	0.03
2 days	37 (6.7%)	30 (5.2%)	2.9 (1.4-6.4)	0.007
3 days	52 (9.5%)	35 (6.0%)	3.4 (1.6-7.3)	0.001
4 days	66 (12.0%)	57 (9.8%)	2.7 (1.4-5.6)	0.005
5 days	91 (16.6%)	101 (17.4%)	2.0 (1.0-4.0)	0.039
6 days	49 (8.9%)	72 (12.4%)	1.6 (0.8-3.2)	0.222
7 days	225 (41.0%)	246 (42.3%)	1.9 (1.0-3.6)	0.05
Was meat cooked or undercooked?	554	585
No meat	13 (2.3%)	26 (4.4%)	ref
Cooked meat	471 (85.0%)	514 (87.9%)	2.1 (1.1-4.2)	0.038
Undercooked meat	70 (12.6%)	45 (7.7%)	3.4 (1.6-7.5)	0.002
Ate raw or undercooked meat in 7 days prior to illness/interview	554	585
No	484 (87.4%)	540 (92.3%)	ref
Yes	70 (12.6%)	45 (7.7%)	1.7 (1.1-2.5)	0.013
Ate raw or undercooked chicken in 7 days prior to illness/interview	552	585
No	515 (93.3%)	584 (99.8%)	ref
Yes	37 (6.7%)	1 (0.2%)	41.0 (8.8-730.7)	< 0.001
Ate raw or undercooked beef in 7 days prior to illness/interview	553	585
No	536 (96.9%)	546 (93.3%)	ref
Yes	17 (3.1%)	39 (6.7%)	0.4 (0.2-0.7)	0.003
Ate raw or undercooked pork in 7 days prior to illness/interview	553	585
No	551 (99.6%)	584 (99.8%)	ref
Yes	2 (0.4%)	1 (0.2%)	2.3 (0.2-50.2)	0.509
Ate raw or undercooked lamb in 7 days prior to illness/interview	553	585
No	548 (99.1%)	578 (98.8%)	ref
Yes	5 (0.9%)	7 (1.2%)	0.7 (0.2-2.2)	0.543
Ate raw or undercooked game in 7 days prior to illness/interview	553	585
No	553 (100.0%)	584 (99.8%)	ref
Yes	0 (0.0%)	1 (0.2%)	1.1 (0.0-41)	1
Ate raw or undercooked mince in 7 days prior to illness/interview	553	585
No	553 (100.0%)	584 (99.8%)	ref
Yes	0 (0.0%)	1 (0.2%)	1.1 (0.0-41)	1
Ate raw or undercooked offal in 7 days prior to illness/interview	553	585
No	553 (100.0%)	585 (100.0%)	N/A
Ate raw or undercooked other meat in 7 days prior to illness/interview	553	585
No	546 (98.7%)	585 (100.0%)	ref
Yes	7 (1.3%)	0 (0.0%)	11 (1.6-Inf)	0.006
Ate beef or veal in 7 days prior to illness/interview	547	585
No	123 (22.5%)	114 (19.5%)	ref
Yes	424 (77.5%)	471 (80.5%)	0.8 (0.6-1.1)	0.238
Ate minced beef or veal dish in 7 days prior to illness/interview	534	583
No	272 (50.9%)	251 (43.1%)	ref
Yes	262 (49.1%)	332 (56.9%)	0.7 (0.5-0.9)	0.004
Ate beef or veal kebabs/souvlaki in 7 days prior to illness/interview	544	584
No	530 (97.4%)	565 (96.7%)	ref
Yes	14 (2.6%)	19 (3.3%)	0.8 (0.4-1.5)	0.441
Ate beef or veal offal in 7 days prior to illness/interview	542	584
No	541 (99.8%)	583 (99.8%)	ref
Yes	1 (0.2%)	1 (0.2%)	0.8 (0.0-20.0)	0.861
Ate other beef or veal in 7 days prior to illness/interview	532	582
No	227 (42.7%)	257 (44.2%)	ref
Yes	305 (57.3%)	325 (55.8%)	1.1 (0.9-1.4)	0.505
Was beef cooked or undercooked?	538	584
No beef	122 (22.7%)	114 (19.5%)	ref
Cooked beef	399 (74.2%)	431 (73.8%)	0.9 (0.6-1.2)	0.335
Undercooked beef	17 (3.2%)	39 (6.7%)	0.4 (0.2-0.7)	0.002
In general, how do you prefer beef to be cooked?	564	585
Don't eat	35 (6.2%)	41 (7.0%)	ref
Medium	231 (41.0%)	253 (43.2%)	1.1 (0.7-1.8)	0.699
Rare	91 (16.1%)	79 (13.5%)	1.4 (0.8-2.4)	0.294
Raw	1 (0.2%)	1 (0.2%)	1.2 (0.0-31.0)	0.913
Well done	206 (36.5%)	211 (36.1%)	1.2 (0.7-2.0)	0.433
Ate pork in 7 days prior to illness/interview	530	585
No	370 (69.8%)	388 (66.3%)	ref
Yes	160 (30.2%)	197 (33.7%)	0.8 (0.6-1.1)	0.166
Ate minced pork in 7 days prior to illness/interview	528	585
No	498 (94.3%)	542 (92.6%)	ref
Yes	30 (5.7%)	43 (7.4%)	0.7 (0.4-1.2)	0.179
Ate pork kebabs/souvlaki in 7 days prior to illness/interview	530	585
No	530 (100.0%)	585 (100.0%)	N/A
Ate pork offal in 7 days prior to illness/interview	529	585
No	529 (100.0%)	585 (100.0%)	N/A
Ate other pork in 7 days prior to illness/interview	528	585
No	393 (74.4%)	420 (71.8%)	ref
Yes	135 (25.6%)	165 (28.2%)	0.9 (0.7-1.1)	0.295
Was pork cooked or undercooked?	527	585
No pork	369 (70.0%)	387 (66.2%)	ref
Cooked pork	156 (29.6%)	197 (33.7%)	0.8 (0.6-1.1)	0.116
Undercooked pork	2 (0.4%)	1 (0.2%)	2.2 (0.2-49.3)	0.52
In general, how do you prefer pork to be cooked?	563	584
Don't eat	98 (17.4%)	113 (19.3%)	ref
Medium	56 (9.9%)	70 (12.0%)	0.9 (0.6-1.4)	0.723
Rare	1 (0.2%)	0 (0.0%)	1.0 (0.0-Inf)	0.49
Well done	408 (72.5%)	401 (68.7%)	1.2 (0.9-1.6)	0.269
Ate lamb/mutton in 7 days prior to illness/interview	545	582
No	388 (71.2%)	363 (62.4%)	ref
Yes	157 (28.8%)	219 (37.6%)	0.7 (0.5-0.9)	0.003
Ate minced lamb/mutton in 7 days prior to illness/interview	544	582
No	532 (97.8%)	563 (96.7%)	ref
Yes	12 (2.2%)	19 (3.3%)	0.7 (0.3-1.6)	0.436
Ate lamb/mutton kebabs/souvlaki in 7 days prior to illness/interview	544	582
No	538 (98.9%)	576 (99.0%)	ref
Yes	6 (1.1%)	6 (1.0%)	1.0 (0.3-3.3)	0.963
Ate lamb/mutton offal in 7 days prior to illness/interview	544	582
No	543 (99.8%)	581 (99.8%)	ref
Yes	1 (0.2%)	1 (0.2%)	0.9 (0.0-23.7)	0.954
Ate other lamb/mutton in 7 days prior to illness/interview	544	582
No	404 (74.3%)	380 (65.3%)	ref
Yes	140 (25.7%)	202 (34.7%)	0.7 (0.5-0.8)	0.001
Was lamb cooked or undercooked?	542	582
No lamb	388 (71.6%)	363 (62.4%)	ref
Cooked lamb	149 (27.5%)	212 (36.4%)	0.7 (0.5-0.9)	0.002
Undercooked lamb	5 (0.9%)	7 (1.2%)	0.6 (0.2-2.0)	0.408
In general, how do you prefer lamb to be cooked?	564	583
Don't eat	68 (12.1%)	72 (12.3%)	ref
Medium	163 (28.9%)	183 (31.4%)	1.0 (0.6-1.4)	0.868
Rare	28 (5.0%)	30 (5.1%)	1.0 (0.5-1.9)	0.989
Well done	305 (54.1%)	298 (51.1%)	1.1 (0.8-1.7)	0.474
Ate game meat like kangaroo/wallaby/venison in 7 days prior to illness/interview	565	586
No	556 (98.4%)	581 (99.1%)	ref
Yes	9 (1.6%)	5 (0.9%)	2.0 (0.7-6.6)	0.226
Was game cooked or undercooked?	565	586
No game	556 (98.4%)	581 (99.1%)	ref
Cooked game	9 (1.6%)	4 (0.7%)	2.5 (0.8-9.5)	0.127
Undercooked game	0 (0.0%)	1 (0.2%)	1.0 (0.0-41)	1
In general, how do you prefer hamburgers to be cooked?	561	580
Don't eat	85 (15.2%)	94 (16.2%)	ref
Medium	41 (7.3%)	40 (6.9%)	1.1 (0.6-1.9)	0.723
Rare	1 (0.2%)	4 (0.7%)	0.3 (0.0-1.8)	0.224
Well done	434 (77.4%)	442 (76.2%)	1.1 (0.8-1.5)	0.642
In general, how do you prefer minced meat to be cooked?	563	584
Don't eat	34 (6.0%)	45 (7.7%)	ref
Medium	28 (5.0%)	31 (5.3%)	1.3 (0.6-2.5)	0.507
Well done	501 (89.0%)	508 (87.0%)	1.4 (0.9-2.3)	0.157
Poultry variables
How often do you usually consume chicken/poultry meat?	568	583
Never	8 (1.4%)	19 (3.3%)	ref
Less than once per fortnight	16 (2.8%)	14 (2.4%)	2.8 (0.9-8.7)	0.071
1-2 days per week	243 (42.8%)	264 (45.3%)	2.5 (1.1-6.1)	0.039
3+ days per week	263 (46.3%)	260 (44.6%)	2.6 (1.1-6.3)	0.031
Once per fortnight	38 (6.7%)	26 (4.5%)	4.1 (1.6-11.4)	0.005
Did you eat chicken/poultry in 7 days prior to illness/interview	540	584
No	42 (7.8%)	71 (12.2%)	ref
Yes	498 (92.2%)	513 (87.8%)	1.7 (1.2-2.6)	0.008
Ate chicken mince in 7 days prior to illness/interview	537	583
No	501 (93.3%)	542 (93.0%)	ref
Yes	36 (6.7%)	41 (7.0%)	0.9 (0.6-1.5)	0.807
Ate chicken kebabs in 7 days prior to illness/interview	536	584
No	467 (87.1%)	551 (94.3%)	ref
Yes	69 (12.9%)	33 (5.7%)	2.6 (1.7-4.1)	< 0.001
Ate chicken pieces with bones in 7 days prior to illness/interview	529	583
No	318 (60.1%)	330 (56.6%)	ref
Yes	211 (39.9%)	253 (43.4%)	0.9 (0.7-1.1)	0.311
Ate chicken pieces without bones in 7 days prior to illness/interview	531	582
No	153 (28.8%)	186 (32.0%)	ref
Yes	378 (71.2%)	396 (68.0%)	1.1 (0.9-1.5)	0.356
Ate chicken offal in 7 days prior to illness/interview	539	582
No	530 (98.3%)	576 (99.0%)	ref
Yes	9 (1.7%)	6 (1.0%)	1.7 (0.6-5.1)	0.337
Ate chicken livers in 7 days prior to illness/interview	539	582
No	532 (98.7%)	579 (99.5%)	ref
Yes	7 (1.3%)	3 (0.5%)	2.7 (0.7-12.7)	0.161
Ate duck in 7 days prior to illness/interview	537	581
No	523 (97.4%)	574 (98.8%)	ref
Yes	14 (2.6%)	7 (1.2%)	2.2 (0.9-5.9)	0.092
Ate turkey in 7 days prior to illness/interview	536	581
No	518 (96.6%)	564 (97.1%)	ref
Yes	18 (3.4%)	17 (2.9%)	1.0 (0.5-2.1)	0.899
Was chicken cooked or undercooked?	526	583
No chicken	42 (8.0%)	71 (12.2%)	ref
Cooked chicken	447 (85.0%)	511 (87.7%)	1.6 (1.0-2.4)	0.031
Undercooked chicken	37 (7.0%)	1 (0.2%)	64.4 (13.1-1167.0)	< 0.001
In general, how do you prefer chicken/poultry to be cooked?	564	583
Don't eat	16 (2.8%)	29 (5.0%)	ref
Medium	32 (5.7%)	43 (7.4%)	1.5 (0.7-3.4)	0.286
Rare	1 (0.2%)	0 (0.0%)	1.0 (0.0-Inf)	0.491
Well done	515 (91.3%)	511 (87.7%)	2.0 (1.1-3.9)	0.028
How many meals containing chicken/poultry in 7 days prior to illness/interview	531	583
0 meals	42 (7.9%)	71 (12.2%)	ref
1-2 meals	239 (45.0%)	231 (39.6%)	1.9 (1.2-2.9)	0.003
3-4 meals	188 (35.4%)	212 (36.4%)	1.6 (1.0-2.5)	0.041
5+ meals	62 (11.7%)	69 (11.8%)	1.4 (0.8-2.4)	0.192
Consumed chicken/poultry at home	534	583
No	90 (16.9%)	122 (20.9%)	ref
Yes	444 (83.1%)	461 (79.1%)	1.3 (1.0-1.8)	0.061
Ate raw and fresh purchased chicken	532	583
No	171 (32.1%)	218 (37.4%)	ref
Yes	361 (67.9%)	365 (62.6%)	1.3 (1.0-1.6)	0.074
Ate raw and frozen purchased chicken	530	582
No	474 (89.4%)	525 (90.2%)	ref
Yes	56 (10.6%)	57 (9.8%)	1.1 (0.7-1.6)	0.799
Ate precooked purchased chicken	530	583
No	407 (76.8%)	426 (73.1%)	ref
Yes	123 (23.2%)	157 (26.9%)	0.8 (0.6-1.1)	0.179
Stored chicken in fridge	532	583
No	209 (39.3%)	235 (40.3%)	ref
Yes	323 (60.7%)	348 (59.7%)	1.1 (0.8-1.3)	0.695
Stored chicken in freezer	532	583
No	357 (67.1%)	405 (69.5%)	ref
Yes	175 (32.9%)	178 (30.5%)	1.1 (0.9-1.4)	0.392
Stored chicken on bench (not defrosting)	531	583
No	509 (95.9%)	555 (95.2%)	ref
Yes	22 (4.1%)	28 (4.8%)	0.8 (0.5-1.5)	0.536
Washed or rinsed chicken prior to cooking	513	565
No	432 (84.2%)	484 (85.7%)	ref
Yes	81 (15.8%)	81 (14.3%)	1.2 (0.8-1.6)	0.417
Number of days poultry was consumed in 7 days prior to illness/interview	527	580
0 days	45 (8.5%)	71 (12.2%)	ref
1 day	77 (14.6%)	69 (11.9%)	1.9 (1.2-3.2)	0.012
2 days	154 (29.2%)	150 (25.9%)	1.7 (1.1-2.7)	0.015
3 days	136 (25.8%)	158 (27.2%)	1.4 (0.9-2.2)	0.118
4 days	69 (13.1%)	82 (14.1%)	1.4 (0.8-2.2)	0.243
5 days	21 (4.0%)	29 (5.0%)	1.1 (0.5-2.2)	0.809
6 days	5 (0.9%)	5 (0.9%)	1.5 (0.4-5.8)	0.535
7 days	20 (3.8%)	16 (2.8%)	1.8 (0.8-3.9)	0.147
Food preparation
Number of times you cook for your household	570	582
0 times per week	86 (15.1%)	78 (13.4%)	ref
1-5 times per week	232 (40.7%)	229 (39.3%)	0.9 (0.6-1.3)	0.588
5+ times per week	252 (44.2%)	275 (47.3%)	0.8 (0.6-1.2)	0.271
Handled raw meat in 7 days prior to illness/interview	560	585
No	175 (31.2%)	164 (28.0%)	ref
Yes	385 (68.8%)	421 (72.0%)	0.8 (0.6-1.1)	0.197
Handled raw chicken meat or offal in 7 days prior to illness/interview	549	583
No	243 (44.3%)	267 (45.8%)	ref
Yes	306 (55.7%)	316 (54.2%)	1.1 (0.8-1.3)	0.688
What is done after a knife is used to cut meat or poultry	383	420
Change to new knife	208 (54.3%)	179 (42.6%)	ref
Continue using same knife	2 (0.5%)	4 (1.0%)	0.3 (0.0-1.8)	0.224
Cut meat at the end of preparation	36 (9.4%)	39 (9.3%)	0.7 (0.4-1.2)	0.218
Other action	4 (1.0%)	7 (1.7%)	0.5 (0.1-1.7)	0.256
Rinse knife with water	28 (7.3%)	40 (9.5%)	0.6 (0.3-1.0)	0.044
Wash knife with soap and water	102 (26.6%)	145 (34.5%)	0.6 (0.4-0.8)	0.003
Wipe knife with a cloth	3 (0.8%)	6 (1.4%)	0.4 (0.1-1.4)	0.148
What is done after a chopping board is used to cut meat or poultry	384	421
Change to new chopping board	225 (58.6%)	227 (53.9%)	ref
Continue using same chopping board	5 (1.3%)	5 (1.2%)	0.8 (0.2-3.0)	0.739
Cut meat at the end of preparation	28 (7.3%)	31 (7.4%)	0.9 (0.5-1.5)	0.591
Other action	5 (1.3%)	15 (3.6%)	0.3 (0.1-0.9)	0.032
Rinse chopping board with water	16 (4.2%)	22 (5.2%)	0.7 (0.4-1.4)	0.367
Wash chopping board with soap and water	103 (26.8%)	118 (28.0%)	0.9 (0.7-1.3)	0.581
Wipe chopping board with a cloth	2 (0.5%)	3 (0.7%)	0.5 (0.1-3.4)	0.512
What is done with hands after handling meat or poultry before continuing with meal preparation	379	421
Wash hands with soap and water	295 (77.8%)	339 (80.5%)	ref
Nothing	1 (0.3%)	2 (0.5%)	0.4 (0.0-4.7)	0.509
Other action	5 (1.3%)	11 (2.6%)	0.5 (0.2-1.5)	0.253
Rinse hands with water	78 (20.6%)	69 (16.4%)	1.3 (0.9-1.9)	0.142
What is done with hands to dry them after handling meat or poultry	378	419
Wipe with a paper towel	70 (18.5%)	99 (23.6%)	ref
Wipe on clothing	16 (4.2%)	8 (1.9%)	2.5 (1.0-6.7)	0.047
Wipe on a hand towel	289 (76.5%)	305 (72.8%)	1.3 (0.9-1.9)	0.128
Nothing	2 (0.5%)	5 (1.2%)	0.6 (0.1-3.1)	0.604
Wipe on a sponge	1 (0.3%)	2 (0.5%)	0.8 (0.0-8.5)	0.846
Cooked meat on the barbeque in previous 3 months	567	583
No	271 (47.8%)	260 (44.6%)	ref
Yes	296 (52.2%)	323 (55.4%)	0.9 (0.7-1.1)	0.225
Where cooked meat is placed after using barbeque	294	321
A different container to raw meat	275 (93.5%)	293 (91.3%)	ref
Other place	1 (0.3%)	7 (2.2%)	0.1 (0.0-0.8)	0.061
Same container as raw meat	3 (1.0%)	2 (0.6%)	1.8 (0.3-14.2)	0.536
Same container but rinsed with water	7 (2.4%)	5 (1.6%)	1.6 (0.5-5.8)	0.441
Same container but washed with soap and water	7 (2.4%)	13 (4.0%)	0.6 (0.2-1.5)	0.296
Same container but wiped with a towel	1 (0.3%)	1 (0.3%)	1.4 (0.1-36.0)	0.818
Animal and pet variables
Own dog/s	570	585
No	229 (40.2%)	277 (47.4%)	ref
Yes	341 (59.8%)	308 (52.6%)	1.3 (1.0-1.7)	0.022
Own dog/s aged less than 6 months	569	584
No	507 (89.1%)	564 (96.6%)	ref
Yes	62 (10.9%)	20 (3.4%)	3.8 (2.2-6.6)	< 0.001
Age of pet dog	569	584
No dog	229 (40.2%)	277 (47.4%)	ref
Dog aged less than 6 months	62 (10.9%)	20 (3.4%)	4.0 (2.4-7.2)	< 0.001
Dog aged more than 6 months	278 (48.9%)	287 (49.1%)	1.1 (0.9-1.5)	0.282
Feed dog raw meat	567	578
No	461 (81.3%)	466 (80.6%)	ref
Yes	106 (18.7%)	112 (19.4%)	0.9 (0.7-1.3)	0.644
Feed dog raw chicken	563	578
No	504 (89.5%)	513 (88.8%)	ref
Yes	59 (10.5%)	65 (11.2%)	0.9 (0.6-1.3)	0.612
Feed dog raw beef	563	578
No	499 (88.6%)	495 (85.6%)	ref
Yes	64 (11.4%)	83 (14.4%)	0.7 (0.5-1.1)	0.098
Feed dog raw kangaroo	564	578
No	541 (95.9%)	557 (96.4%)	ref
Yes	23 (4.1%)	21 (3.6%)	1.1 (0.6-2.1)	0.693
Feed dog raw lamb	562	578
No	540 (96.1%)	551 (95.3%)	ref
Yes	22 (3.9%)	27 (4.7%)	0.8 (0.4-1.4)	0.406
Feed dog other raw meat	563	577
No	550 (97.7%)	567 (98.3%)	ref
Yes	13 (2.3%)	10 (1.7%)	1.2 (0.5-2.9)	0.664
Feed dog raw bones	567	580
No	429 (75.7%)	440 (75.9%)	ref
Yes	138 (24.3%)	140 (24.1%)	1.0 (0.8-1.3)	0.954
Feed dog raw chicken necks	565	578
No	514 (91.0%)	540 (93.4%)	ref
Yes	51 (9.0%)	38 (6.6%)	1.4 (0.9-2.2)	0.115
Feed dog raw chicken wings	565	578
No	551 (97.5%)	561 (97.1%)	ref
Yes	14 (2.5%)	17 (2.9%)	0.8 (0.4-1.6)	0.521
Feed dog raw chicken carcass	565	578
No	547 (96.8%)	565 (97.8%)	ref
Yes	18 (3.2%)	13 (2.2%)	1.3 (0.6-2.8)	0.45
Feed dog raw beef joint bones	566	578
No	467 (82.5%)	478 (82.7%)	ref
Yes	99 (17.5%)	100 (17.3%)	1.0 (0.7-1.3)	0.84
Feed dog other raw bones	565	577
No	541 (95.8%)	552 (95.7%)	ref
Yes	24 (4.2%)	25 (4.3%)	1.0 (0.5-1.8)	0.945
How often dog is fed raw meat or bones	172	179
Daily	45 (26.2%)	45 (25.1%)	ref
Less often	19 (11.0%)	18 (10.1%)	1.3 (0.6-2.9)	0.59
Monthly	36 (20.9%)	42 (23.5%)	0.8 (0.4-1.5)	0.431
Weekly	72 (41.9%)	74 (41.3%)	0.9 (0.5-1.5)	0.637
Own cat/s	569	585
No	443 (77.9%)	447 (76.4%)	ref
Yes	126 (22.1%)	138 (23.6%)	0.9 (0.7-1.2)	0.579
Own cat/s aged less than 6 months	569	584
No	551 (96.8%)	578 (99.0%)	ref
Yes	18 (3.2%)	6 (1.0%)	3.0 (1.2-8.4)	0.022
Age of pet cat	569	584
No cat	443 (77.9%)	447 (76.5%)	ref
Cat aged less than 6 months	18 (3.2%)	6 (1.0%)	2.9 (1.2-8.1)	0.028
Cat aged more than 6 months	108 (19.0%)	131 (22.4%)	0.8 (0.6-1.1)	0.236
Feed cat raw meat or bones	568	582
No	534 (94.0%)	547 (94.0%)	ref
Yes	34 (6.0%)	35 (6.0%)	1.0 (0.6-1.7)	0.868
Feed cat raw chicken	568	582
No	551 (97.0%)	557 (95.7%)	ref
Yes	17 (3.0%)	25 (4.3%)	0.7 (0.4-1.3)	0.281
Feed cat raw beef	568	582
No	552 (97.2%)	561 (96.4%)	ref
Yes	16 (2.8%)	21 (3.6%)	0.8 (0.4-1.6)	0.541
Feed cat raw kangaroo	568	582
No	563 (99.1%)	581 (99.8%)	ref
Yes	5 (0.9%)	1 (0.2%)	6.3 (1.0-121.5)	0.097
Feed cat raw lamb	568	582
No	565 (99.5%)	578 (99.3%)	ref
Yes	3 (0.5%)	4 (0.7%)	0.9 (0.2-4.0)	0.844
Feed cat other raw meat	568	582
No	563 (99.1%)	582 (100.0%)	ref
Yes	5 (0.9%)	0 (0.0%)	7.6 (1.0-Inf)	0.026
How often cat is fed raw meat or bones	34	35
Daily	10 (29.4%)	11 (31.4%)	ref
Less often	2 (5.9%)	4 (11.4%)	0.5 (0.0-3.8)	0.493
Monthly	2 (5.9%)	7 (20.0%)	0.4 (0.0-3.3)	0.402
Weekly	20 (58.8%)	13 (37.1%)	2.0 (0.5-9.2)	0.333
Own chicken/s	569	584
No	497 (87.3%)	536 (91.8%)	ref
Yes	72 (12.7%)	48 (8.2%)	1.6 (1.1-2.3)	0.023
Own chicken/s aged less than 6 months	569	584
No	550 (96.7%)	576 (98.6%)	ref
Yes	19 (3.3%)	8 (1.4%)	2.4 (1.1-6.0)	0.039
Age of pet chicken	569	584
No chicken	497 (87.3%)	536 (91.8%)	ref
Chicken aged less than 6 months	19 (3.3%)	8 (1.4%)	2.5 (1.1-6.2)	0.032
Chicken aged more than 6 months	53 (9.3%)	40 (6.8%)	1.4 (0.9-2.2)	0.139
Own bird/s	569	585
No	511 (89.8%)	540 (92.3%)	ref
Yes	58 (10.2%)	45 (7.7%)	1.4 (0.9-2.1)	0.118
Own bird/s aged less than 6 months	567	581
No	560 (98.8%)	574 (98.8%)	ref
Yes	7 (1.2%)	7 (1.2%)	1.0 (0.3-3.0)	0.996
Age of pet bird	567	581
No bird	511 (90.1%)	540 (92.9%)	ref
Bird aged less than 6 months	7 (1.2%)	7 (1.2%)	1.0 (0.3-3.1)	0.951
Bird aged more than 6 months	49 (8.6%)	34 (5.9%)	1.6 (1.0-2.5)	0.048
Own other pet/s	568	585
No	499 (87.9%)	519 (88.7%)	ref
Yes	69 (12.1%)	66 (11.3%)	1.0 (0.7-1.5)	0.868
Own other pet/s aged less than 6 months	566	584
No	553 (97.7%)	571 (97.8%)	ref
Yes	13 (2.3%)	13 (2.2%)	1.0 (0.4-2.1)	0.901
Age of other pet/s	566	584
No other pets	499 (88.2%)	519 (88.9%)	ref
Other pet aged than 6 months	13 (2.3%)	13 (2.2%)	1.0 (0.4-2.1)	0.91
Other pet aged more than 6 months	54 (9.5%)	52 (8.9%)	1.0 (0.7-1.6)	0.854
Any new pets within 4 weeks of illness/interview	566	584
No	514 (90.8%)	566 (96.9%)	ref
Yes	52 (9.2%)	18 (3.1%)	3.0 (1.8-5.5)	< 0.001
Any new dog/s within 4 weeks of illness/interview	566	584
No	534 (94.3%)	579 (99.1%)	ref
Yes	32 (5.7%)	5 (0.9%)	6.8 (2.8-20.0)	< 0.001
Any new cat/s within 4 weeks of illness/interview	566	584
No	560 (98.9%)	583 (99.8%)	ref
Yes	6 (1.1%)	1 (0.2%)	5.0 (0.8-94.3)	0.141
Any new chicken/s within 4 weeks of illness/interview	566	583
No	562 (99.3%)	580 (99.5%)	ref
Yes	4 (0.7%)	3 (0.5%)	1.3 (0.3-6.8)	0.717
Any new bird/s within 4 weeks of illness/interview	566	584
No	560 (98.9%)	578 (99.0%)	ref
Yes	6 (1.1%)	6 (1.0%)	1.0 (0.3-3.3)	0.994
Any new other pets within 4 weeks of illness/interview	565	584
No	561 (99.3%)	580 (99.3%)	ref
Yes	4 (0.7%)	4 (0.7%)	0.8 (0.2-3.6)	0.803
Any pets ill with diarrhoea in 7 days prior to illness/interview	557	582
No	531 (95.3%)	570 (97.9%)	ref
Yes	26 (4.7%)	12 (2.1%)	2.2 (1.1-4.6)	0.027
Any dog/s ill with diarrhoea in 7 days prior to illness/interview	557	582
No	538 (96.6%)	574 (98.6%)	ref
Yes	19 (3.4%)	8 (1.4%)	2.5 (1.1-6.1)	0.036
Any cat/s ill with diarrhoea in 7 days prior to illness/interview	557	582
No	554 (99.5%)	579 (99.5%)	ref
Yes	3 (0.5%)	3 (0.5%)	0.8 (0.2-4.6)	0.838
Any chicken/s ill with diarrhoea in 7 days prior to illness/interview	557	581
No	555 (99.6%)	580 (99.8%)	ref
Yes	2 (0.4%)	1 (0.2%)	1.9 (0.2-41.1)	0.604
Any bird/s ill with diarrhoea in 7 days prior to illness/interview	557	582
No	556 (99.8%)	582 (100.0%)	ref
Yes	1 (0.2%)	0 (0.0%)	1.0 (0.0-Inf)	0.492
Any other pets ill with diarrhoea in 7 days prior to illness/interview	556	582
No	553 (99.5%)	582 (100.0%)	ref
Yes	3 (0.5%)	0 (0.0%)	4.4 (0.5-Inf)	0.107
Any contact with household pet faeces in 7 days prior to illness/interview	560	581
No	417 (74.5%)	432 (74.4%)	ref
Yes	143 (25.5%)	149 (25.6%)	1.0 (0.7-1.3)	0.855
Any contact with household dog faeces in 7 days prior to illness/interview	560	581
No	473 (84.5%)	480 (82.6%)	ref
Yes	87 (15.5%)	101 (17.4%)	0.9 (0.6-1.2)	0.395
Any contact with household cat faeces in 7 days prior to illness/interview	560	581
No	520 (92.9%)	537 (92.4%)	ref
Yes	40 (7.1%)	44 (7.6%)	0.9 (0.6-1.4)	0.708
Any contact with household chicken faeces in 7 days prior to illness/interview	560	580
No	538 (96.1%)	573 (98.8%)	ref
Yes	22 (3.9%)	7 (1.2%)	3.3 (1.5-8.5)	0.007
Any contact with household bird faeces in 7 days prior to illness/interview	560	581
No	556 (99.3%)	573 (98.6%)	ref
Yes	4 (0.7%)	8 (1.4%)	0.6 (0.1-1.8)	0.356
Any contact with other household pet faeces in 7 days prior to illness/interview	559	581
No	544 (97.3%)	564 (97.1%)	ref
Yes	15 (2.7%)	17 (2.9%)	0.9 (0.4-1.8)	0.742
Live on a farm or hobby farm	570	584
No	497 (87.2%)	531 (90.9%)	ref
Yes	73 (12.8%)	53 (9.1%)	1.5 (1.0-2.2)	0.036
Visited a farm or petting zoo in 7 days prior to illness/interview	569	584
No	501 (88.0%)	538 (92.1%)	ref
Yes	68 (12.0%)	46 (7.9%)	1.6 (1.1-2.4)	0.023
Visited a private farm in 7 days prior to illness/interview	569	584
No	524 (92.1%)	554 (94.9%)	ref
Yes	45 (7.9%)	30 (5.1%)	1.6 (1.0-2.6)	0.059
Visited a commercial farm in 7 days prior to illness/interview	569	584
No	553 (97.2%)	575 (98.5%)	ref
Yes	16 (2.8%)	9 (1.5%)	1.8 (0.8-4.2)	0.191
Visited a petting zoo in 7 days prior to illness/interview	569	584
No	563 (98.9%)	579 (99.1%)	ref
Yes	6 (1.1%)	5 (0.9%)	1.3 (0.4-4.5)	0.691
Visited another farm or zoo in 7 days prior to illness/interview	569	584
No	566 (99.5%)	582 (99.7%)	ref
Yes	3 (0.5%)	2 (0.3%)	1.6 (0.3-12.0)	0.626
