# Supplementary material for: Risk factors for campylobacteriosis in Australia: outcomes of a 2018–2019 case–control study
Source: BMC Infect Dis. 2022 Jun 30;22:586. doi: 10.1186/s12879-022-07553-6 (PMC9245254; doi:10.1186/s12879-022-07553-6)
Supplement: Supplementary file 4 — Additional file 4: Univariable results for Campylobacter jejuni, adjusted for age group, sex, location and season. [file 12879_2022_7553_MOESM4_ESM.xlsx]

## Sheet: Campylobacter jejuni
Additional file 4. Univariable results for Campylobacter jejuni infections, adjusted for age group, sex, location and season.
N/A: ‘no result available as 0 respondents for all groups’, ref: reference category, Inf: no upper confidence interval limit
variable	case (n=422)	control (n=586)	OR (95% CI)	p.value
Design variables
Gender	586	422
Female	244 (41.6%)	186 (44.1%)	ref
Male	342 (58.4%)	236 (55.9%)	0.9 (0.7-1.2)	0.44
State	586	422
ACT	93 (15.9%)	64 (15.2%)	ref
HNE (NSW)	192 (32.8%)	116 (27.5%)	0.9 (0.6-1.3)	0.516
QLD	301 (51.4%)	242 (57.3%)	1.2 (0.8-1.7)	0.398
Age group	586	422
0-4yrs	48 (8.2%)	41 (9.7%)	ref
15-34yrs	79 (13.5%)	52 (12.3%)	0.8 (0.4-1.3)	0.348
35-54yrs	118 (20.1%)	108 (25.6%)	1.1 (0.7-1.8)	0.783
5-14yrs	135 (23.0%)	93 (22.0%)	0.8 (0.5-1.3)	0.393
55-74yrs	176 (30.0%)	101 (23.9%)	0.7 (0.4-1.1)	0.107
75+yrs	30 (5.1%)	27 (6.4%)	1.1 (0.5-2.1)	0.878
Season	582	422
Summer	139 (23.9%)	102 (24.2%)	ref
Autumn	120 (20.6%)	112 (26.5%)	1.3 (0.9-1.8)	0.194
Spring	119 (20.4%)	90 (21.3%)	1.0 (0.7-1.5)	0.874
Winter	204 (35.1%)	118 (28.0%)	0.8 (0.6-1.1)	0.172
Demographics, medications, and illnesses
Highest education level of household	415	581
Year 10	46 (11.1%)	64 (11.0%)	ref
Postgraduate degree	79 (19.0%)	134 (23.1%)	0.7 (0.5-1.2)	0.249
TAFE	106 (25.5%)	151 (26.0%)	0.9 (0.5-1.4)	0.54
Undergraduate degree	122 (29.4%)	157 (27.0%)	0.9 (0.6-1.5)	0.794
Year 12	62 (14.9%)	75 (12.9%)	1.1 (0.6-1.8)	0.755
Total yearly household income	376	530
<25k	24 (6.4%)	39 (7.4%)	ref
>150k	87 (23.1%)	140 (26.4%)	0.8 (0.5-1.6)	0.558
100-150k	85 (22.6%)	146 (27.5%)	0.8 (0.4-1.4)	0.407
25-50k	67 (17.8%)	81 (15.3%)	1.3 (0.7-2.4)	0.403
50-100k	113 (30.1%)	124 (23.4%)	1.3 (0.7-2.3)	0.444
Aboriginal or Torres Strait Islander	421	579
No	399 (94.8%)	552 (95.3%)	ref
Yes	22 (5.2%)	27 (4.7%)	1.1 (0.6-2.1)	0.67
Language other than English spoken at home	421	584
No	385 (91.4%)	532 (91.1%)	ref
Yes	36 (8.6%)	52 (8.9%)	1.0 (0.6-1.6)	0.969
Live in a rural or remote area	421	584
No	355 (84.3%)	509 (87.2%)	ref
Yes	66 (15.7%)	75 (12.8%)	1.3 (0.9-1.9)	0.163
Occupation involves the following:	421	584
Other work	222 (52.7%)	306 (52.4%)	ref
Not working	43 (10.2%)	44 (7.5%)	1.1 (0.7-1.8)	0.644
Working with raw meat	10 (2.4%)	16 (2.7%)	0.9 (0.4-2.0)	0.776
Retired	76 (18.1%)	113 (19.3%)	1.1 (0.7-1.8)	0.666
Too young to work	48 (11.4%)	87 (14.9%)	0.5 (0.3-0.9)	0.029
Working with animals	22 (5.2%)	18 (3.1%)	1.7 (0.9-3.3)	0.13
Antibiotic use in 4 weeks prior to illness/interview	421	584
No	403 (95.7%)	523 (89.6%)	ref
Yes	18 (4.3%)	61 (10.4%)	0.4 (0.2-0.7)	< 0.001
Taking regular medication to decrease stomach acid in 4 weeks prior to illness/interview	421	584
No	338 (80.3%)	521 (89.2%)	ref
Yes	83 (19.7%)	63 (10.8%)	2.5 (1.7-3.7)	< 0.001
Used proton-pump inhibitors in 4 weeks prior to illness/interview	421	584
No	347 (82.4%)	529 (90.6%)	ref
Yes	74 (17.6%)	55 (9.4%)	2.4 (1.6-3.7)	< 0.001
Using H2 receptor blockers in 4 weeks prior to illness/interview	421	584
No	416 (98.8%)	577 (98.8%)	ref
Yes	5 (1.2%)	7 (1.2%)	1.0 (0.3-3.2)	0.98
Chronic illness with diarrhoea or vomiting	419	586
No	387 (92.4%)	548 (93.5%)	ref
Yes	32 (7.6%)	38 (6.5%)	1.3 (0.8-2.1)	0.324
Took prednisone or other steroids not used on skin in 4 weeks prior to illness/interview	420	584
No	401 (95.5%)	554 (94.9%)	ref
Yes	19 (4.5%)	30 (5.1%)	0.9 (0.5-1.7)	0.861
Took cyclosporine in 4 weeks prior to illness/interview	421	586
No	421 (100.0%)	585 (99.8%)	ref
Yes	0 (0.0%)	1 (0.2%)	1.4 (0.0-53)	1
Had chemotherapy in 4 weeks prior to illness/interview	421	586
No	418 (99.3%)	585 (99.8%)	ref
Yes	3 (0.7%)	1 (0.2%)	4.3 (0.5-87.7)	0.213
Had radiation therapy in 4 weeks prior to illness/interview	422	586
No	420 (99.5%)	585 (99.8%)	ref
Yes	2 (0.5%)	1 (0.2%)	3.1 (0.3-69.0)	0.363
Water consumption
What is the main source of drinking water at home?	422	586
Municipal supply	331 (78.4%)	466 (79.5%)	ref
Carrier/tank truck	1 (0.2%)	1 (0.2%)	1.7 (0.1-44.8)	0.706
Other	5 (1.2%)	19 (3.2%)	0.4 (0.1-0.9)	0.049
Private well, bore hole or spear point	1 (0.2%)	3 (0.5%)	0.5 (0.0-4.1)	0.569
Purchased bottle water	38 (9.0%)	49 (8.4%)	1.1 (0.7-1.8)	0.63
Rainwater tank	44 (10.4%)	47 (8.0%)	1.3 (0.8-2.0)	0.252
River/stream	2 (0.5%)	1 (0.2%)	3.8 (0.4-82.7)	0.28
Do you treat your water before drinking?	52	71
No	24 (46.2%)	25 (35.2%)	ref
Yes	28 (53.8%)	46 (64.8%)	0.6 (0.3-1.3)	0.211
Including municipal supply drinkers, is their water treated?	421	586
No	46 (10.9%)	64 (10.9%)	ref
Yes	375 (89.1%)	522 (89.1%)	1.0 (0.7-1.5)	0.985
Water chlorination	52	71
No	52 (100.0%)	69 (97.2%)	ref
Yes	0 (0.0%)	2 (2.8%)	0.5 (0.0-7.1)	0.476
Water filtration	52	71
No	27 (51.9%)	27 (38.0%)	ref
Yes	25 (48.1%)	44 (62.0%)	0.5 (0.2-1.1)	0.103
Boil water	52	71
No	49 (94.2%)	68 (95.8%)	ref
Yes	3 (5.8%)	3 (4.2%)	1.9 (0.3-13.7)	0.499
Water UV treatment	52	71
No	49 (94.2%)	70 (98.6%)	ref
Yes	3 (5.8%)	1 (1.4%)	2.7 (0.3-58.8)	0.429
Other water treatment	52	71
No	52 (100.0%)	70 (98.6%)	ref
Yes	0 (0.0%)	1 (1.4%)	1.4 (0.0-54)	1
Drank from a rainwater tank in 7 days prior to illness/interview	414	586
No	351 (84.8%)	504 (86.0%)	ref
Yes	63 (15.2%)	82 (14.0%)	1.1 (0.7-1.5)	0.73
Drank from a river/stream in 7 days prior to illness/interview	421	586
No	416 (98.8%)	578 (98.6%)	ref
Yes	5 (1.2%)	8 (1.4%)	1.0 (0.3-3.1)	0.991
Drank from a private well, bore hole or spear point in 7 days prior to illness/interview	420	584
No	408 (97.1%)	573 (98.1%)	ref
Yes	12 (2.9%)	11 (1.9%)	1.5 (0.6-3.6)	0.337
Drank from a carrier/tank truck in 7 days prior to illness/interview	422	585
No	416 (98.6%)	579 (99.0%)	ref
Yes	6 (1.4%)	6 (1.0%)	1.2 (0.4-4.0)	0.737
Drank from municipal supply in 7 days prior to illness/interview	421	586
No	48 (11.4%)	63 (10.8%)	ref
Yes	373 (88.6%)	523 (89.2%)	0.9 (0.6-1.4)	0.659
Drank bottled water in 7 days prior to illness/interview	399	580
No	189 (47.4%)	245 (42.2%)	ref
Yes	210 (52.6%)	335 (57.8%)	0.8 (0.6-1.0)	0.081
Drank from another water supply in 7 days prior to illness/interview	420	586
No	404 (96.2%)	577 (98.5%)	ref
Yes	16 (3.8%)	9 (1.5%)	2.3 (1.0-5.6)	0.05
Food variables excluding poultry
Ate food prepared outside the home in 7 days prior to illness/interview	410	585
No	72 (17.6%)	76 (13.0%)	ref
Yes	338 (82.4%)	509 (87.0%)	0.7 (0.5-1.0)	0.033
Ate food at a café or restaurant in 7 days prior to illness/interview	404	583
No	197 (48.8%)	245 (42.0%)	ref
Yes	207 (51.2%)	338 (58.0%)	0.8 (0.6-1.0)	0.064
Ate food at someone else's home in 7 days prior to illness/interview	407	585
No	309 (75.9%)	432 (73.8%)	ref
Yes	98 (24.1%)	153 (26.2%)	0.8 (0.6-1.1)	0.233
Ate food at a kebab shop in 7 days prior to illness/interview	405	585
No	392 (96.8%)	555 (94.9%)	ref
Yes	13 (3.2%)	30 (5.1%)	0.6 (0.3-1.2)	0.154
Ate at another fast food/takeaway outlet in 7 days prior to illness/interview	400	584
No	200 (50.0%)	249 (42.6%)	ref
Yes	200 (50.0%)	335 (57.4%)	0.7 (0.5-0.9)	0.007
How many meals were prepared outside of home in the 7 days prior to illness/interview	406	585
0 meals	72 (17.7%)	76 (13.0%)	ref
1-2 meals	185 (45.6%)	262 (44.8%)	0.7 (0.5-1.1)	0.099
3-4 meals	81 (20.0%)	141 (24.1%)	0.6 (0.4-0.9)	0.015
5+ meals	68 (16.7%)	106 (18.1%)	0.6 (0.4-1.0)	0.049
Drank or ate raw/unpasteurised milk or milk products in 7 days prior to illness/interview	419	586
No	415 (99.0%)	581 (99.1%)	ref
Yes	4 (1.0%)	5 (0.9%)	1.0 (0.3-4.0)	0.952
Drank raw/unpasteurised milk	419	586
No	417 (99.5%)	583 (99.5%)	ref
Yes	2 (0.5%)	3 (0.5%)	0.8 (0.1-5.2)	0.859
Drank or ate other raw/unpasteurised milk	419	586
No	417 (99.5%)	584 (99.7%)	ref
Yes	2 (0.5%)	2 (0.3%)	1.3 (0.2-11.3)	0.775
Ate delicatessen salami/metwurst in 7 days prior to illness/interview	409	584
No	332 (81.2%)	457 (78.3%)	ref
Yes	77 (18.8%)	127 (21.7%)	0.8 (0.6-1.1)	0.209
Ate delicatessen cabanossi/cabana/twiggy sticks in 7 days prior to illness/interview	418	584
No	384 (91.9%)	507 (86.8%)	ref
Yes	34 (8.1%)	77 (13.2%)	0.6 (0.4-0.9)	0.017
Ate delicatessen ham/chicken/turkey/beef in 7 days prior to illness/interview	412	582
No	199 (48.3%)	253 (43.5%)	ref
Yes	213 (51.7%)	329 (56.5%)	0.8 (0.6-1.1)	0.118
Ate delicatessen devon/frankfurts/cheerios in 7 days prior to illness/interview	416	585
No	374 (89.9%)	507 (86.7%)	ref
Yes	42 (10.1%)	78 (13.3%)	0.7 (0.5-1.1)	0.106
Ate delicatessen liverwurst in 7 days prior to illness/interview	422	586
No	418 (99.1%)	584 (99.7%)	ref
Yes	4 (0.9%)	2 (0.3%)	3.4 (0.6-25.0)	0.165
Ate other delicatessen meats in 7 days prior to illness/interview	419	586
No	393 (93.8%)	559 (95.4%)	ref
Yes	26 (6.2%)	27 (4.6%)	1.4 (0.8-2.4)	0.285
Ate pate in 7 days prior to illness/interview	415	586
No	399 (96.1%)	572 (97.6%)	ref
Yes	16 (3.9%)	14 (2.4%)	1.8 (0.9-3.9)	0.117
Ate chicken pate in 7 days prior to illness/interview	413	585
No	403 (97.6%)	578 (98.8%)	ref
Yes	10 (2.4%)	7 (1.2%)	2.3 (0.9-6.4)	0.103
Ate duck pate in 7 days prior to illness/interview	413	585
No	409 (99.0%)	583 (99.7%)	ref
Yes	4 (1.0%)	2 (0.3%)	3.7 (0.7-26.9)	0.141
Ate pork pate in 7 days prior to illness/interview	412	585
No	412 (100.0%)	583 (99.7%)	ref
Yes	0 (0.0%)	2 (0.3%)	0.5 (0.0-7.5)	0.481
Ate another type of pate in 7 days prior to illness/interview	413	585
No	413 (100.0%)	582 (99.5%)	ref
Yes	0 (0.0%)	3 (0.5%)	0.3 (0.0-3.3)	0.253
Ate pate prepared at home in 7 days prior to illness/interview	415	585
No	409 (98.6%)	583 (99.7%)	ref
Yes	6 (1.4%)	2 (0.3%)	4.8 (1.1-33.6)	0.057
Ate meat or poultry in 7 days prior to illness/interview	418	586
No	11 (2.6%)	26 (4.4%)	ref
Yes	407 (97.4%)	560 (95.6%)	2.0 (1.0-4.2)	0.071
Number of days meat was consumed in 7 days prior to illness/interview	402	581
0 days	15 (3.7%)	32 (5.5%)	ref
1 day	11 (2.7%)	8 (1.4%)	3.6 (1.2-11.3)	0.026
2 days	27 (6.7%)	30 (5.2%)	2.6 (1.1-5.9)	0.025
3 days	35 (8.7%)	35 (6.0%)	2.7 (1.2-6.0)	0.016
4 days	49 (12.2%)	57 (9.8%)	2.4 (1.1-5.1)	0.023
5 days	69 (17.2%)	101 (17.4%)	1.8 (0.9-3.6)	0.11
6 days	38 (9.5%)	72 (12.4%)	1.4 (0.7-2.9)	0.413
7 days	158 (39.3%)	246 (42.3%)	1.5 (0.8-3.0)	0.222
Was meat cooked or undercooked?	409	585
No meat	11 (2.7%)	26 (4.4%)	ref
Cooked meat	343 (83.9%)	514 (87.9%)	1.8 (0.9-3.8)	0.122
Undercooked meat	55 (13.4%)	45 (7.7%)	3.3 (1.5-7.7)	0.005
Ate raw or undercooked meat in 7 days prior to illness/interview	410	585
No	355 (86.6%)	540 (92.3%)	ref
Yes	55 (13.4%)	45 (7.7%)	1.9 (1.2-2.9)	0.004
Ate raw or undercooked chicken in 7 days prior to illness/interview	409	585
No	380 (92.9%)	584 (99.8%)	ref
Yes	29 (7.1%)	1 (0.2%)	46.9 (9.9-838.8)	< 0.001
Ate raw or undercooked beef in 7 days prior to illness/interview	409	585
No	395 (96.6%)	546 (93.3%)	ref
Yes	14 (3.4%)	39 (6.7%)	0.5 (0.2-0.9)	0.017
Ate raw or undercooked pork in 7 days prior to illness/interview	409	585
No	408 (99.8%)	584 (99.8%)	ref
Yes	1 (0.2%)	1 (0.2%)	2.1 (0.1-55.9)	0.6
Ate raw or undercooked lamb in 7 days prior to illness/interview	409	585
No	405 (99.0%)	578 (98.8%)	ref
Yes	4 (1.0%)	7 (1.2%)	0.7 (0.2-2.4)	0.583
Ate raw or undercooked game in 7 days prior to illness/interview	409	585
No	409 (100.0%)	584 (99.8%)	ref
Yes	0 (0.0%)	1 (0.2%)	1.4 (0.0-56)	1
Ate raw or undercooked mince in 7 days prior to illness/interview	409	585
No	409 (100.0%)	584 (99.8%)	ref
Yes	0 (0.0%)	1 (0.2%)	1.4 (0.0-56)	1
Ate raw or undercooked offal in 7 days prior to illness/interview	409	585
No	409 (100.0%)	585 (100.0%)	N/A
Ate raw or undercooked other meat in 7 days prior to illness/interview	409	585
No	403 (98.5%)	585 (100.0%)	ref
Yes	6 (1.5%)	0 (0.0%)	11 (1.7-Inf)	0.005
Ate beef or veal in 7 days prior to illness/interview	404	585
No	97 (24.0%)	114 (19.5%)	ref
Yes	307 (76.0%)	471 (80.5%)	0.8 (0.5-1.0)	0.074
Ate minced beef or veal dish in 7 days prior to illness/interview	395	583
No	200 (50.6%)	251 (43.1%)	ref
Yes	195 (49.4%)	332 (56.9%)	0.7 (0.5-0.9)	0.007
Ate beef or veal kebabs/souvlaki in 7 days prior to illness/interview	401	584
No	395 (98.5%)	565 (96.7%)	ref
Yes	6 (1.5%)	19 (3.3%)	0.5 (0.2-1.1)	0.102
Ate beef or veal offal in 7 days prior to illness/interview	399	584
No	398 (99.7%)	583 (99.8%)	ref
Yes	1 (0.3%)	1 (0.2%)	1.0 (0.0-25.2)	0.985
Ate other beef or veal in 7 days prior to illness/interview	391	582
No	172 (44.0%)	257 (44.2%)	ref
Yes	219 (56.0%)	325 (55.8%)	1.0 (0.8-1.4)	0.778
Was beef cooked or undercooked?	397	584
No beef	97 (24.4%)	114 (19.5%)	ref
Cooked beef	286 (72.0%)	431 (73.8%)	0.8 (0.6-1.0)	0.093
Undercooked beef	14 (3.5%)	39 (6.7%)	0.4 (0.2-0.7)	0.006
In general, how do you prefer beef to be cooked?	415	585
Don't eat	30 (7.2%)	41 (7.0%)	ref
Medium	168 (40.5%)	253 (43.2%)	1.0 (0.6-1.6)	0.888
Rare	64 (15.4%)	79 (13.5%)	1.2 (0.6-2.1)	0.64
Raw	1 (0.2%)	1 (0.2%)	1.6 (0.1-42.5)	0.747
Well done	152 (36.6%)	211 (36.1%)	1.1 (0.6-1.8)	0.834
Ate pork in 7 days prior to illness/interview	390	585
No	282 (72.3%)	388 (66.3%)	ref
Yes	108 (27.7%)	197 (33.7%)	0.7 (0.6-1.0)	0.043
Ate minced pork in 7 days prior to illness/interview	390	585
No	368 (94.4%)	542 (92.6%)	ref
Yes	22 (5.6%)	43 (7.4%)	0.7 (0.4-1.2)	0.158
Ate pork kebabs/souvlaki in 7 days prior to illness/interview	390	585
No	390 (100.0%)	585 (100.0%)	N/A
Ate pork offal in 7 days prior to illness/interview	389	585
No	389 (100.0%)	585 (100.0%)	N/A
Ate other pork in 7 days prior to illness/interview	390	585
No	299 (76.7%)	420 (71.8%)	ref
Yes	91 (23.3%)	165 (28.2%)	0.8 (0.6-1.1)	0.106
Was pork cooked or undercooked?	388	585
No pork	280 (72.2%)	387 (66.2%)	ref
Cooked pork	107 (27.6%)	197 (33.7%)	0.7 (0.6-1.0)	0.04
Undercooked pork	1 (0.3%)	1 (0.2%)	2.1 (0.1-55.6)	0.603
In general, how do you prefer pork to be cooked?	415	584
Don't eat	81 (19.5%)	113 (19.3%)	ref
Medium	39 (9.4%)	70 (12.0%)	0.8 (0.5-1.3)	0.323
Rare	1 (0.2%)	0 (0.0%)	1.4 (0.0-Inf)	0.423
Well done	294 (70.8%)	401 (68.7%)	1.0 (0.7-1.4)	0.857
Ate lamb/mutton in 7 days prior to illness/interview	401	582
No	287 (71.6%)	363 (62.4%)	ref
Yes	114 (28.4%)	219 (37.6%)	0.7 (0.5-0.9)	0.007
Ate minced lamb/mutton in 7 days prior to illness/interview	400	582
No	389 (97.2%)	563 (96.7%)	ref
Yes	11 (2.8%)	19 (3.3%)	0.9 (0.4-2.0)	0.813
Ate lamb/mutton kebabs/souvlaki in 7 days prior to illness/interview	400	582
No	397 (99.2%)	576 (99.0%)	ref
Yes	3 (0.8%)	6 (1.0%)	0.7 (0.1-2.7)	0.628
Ate lamb/mutton offal in 7 days prior to illness/interview	400	582
No	399 (99.8%)	581 (99.8%)	ref
Yes	1 (0.2%)	1 (0.2%)	1.3 (0.1-33.2)	0.857
Ate other lamb/mutton in 7 days prior to illness/interview	400	582
No	300 (75.0%)	380 (65.3%)	ref
Yes	100 (25.0%)	202 (34.7%)	0.6 (0.5-0.9)	0.002
Was lamb cooked or undercooked?	397	582
No lamb	286 (72.0%)	363 (62.4%)	ref
Cooked lamb	107 (27.0%)	212 (36.4%)	0.7 (0.5-0.9)	0.005
Undercooked lamb	4 (1.0%)	7 (1.2%)	0.6 (0.2-2.1)	0.462
In general, how do you prefer lamb to be cooked?	415	583
Don't eat	55 (13.3%)	72 (12.3%)	ref
Medium	115 (27.7%)	183 (31.4%)	0.9 (0.6-1.3)	0.472
Rare	19 (4.6%)	30 (5.1%)	0.9 (0.4-1.8)	0.727
Well done	226 (54.5%)	298 (51.1%)	1.1 (0.7-1.6)	0.735
Ate game meat like kangaroo/wallaby/venison in 7 days prior to illness/interview	416	586
No	409 (98.3%)	581 (99.1%)	ref
Yes	7 (1.7%)	5 (0.9%)	2.3 (0.7-7.9)	0.162
Was game cooked or undercooked?	415	586
No game	408 (98.3%)	581 (99.1%)	ref
Cooked game	7 (1.7%)	4 (0.7%)	2.9 (0.9-11.4)	0.092
Undercooked game	0 (0.0%)	1 (0.2%)	1.4 (0.0-53)	1
In general, how do you prefer hamburgers to be cooked?	413	580
Don't eat	65 (15.7%)	94 (16.2%)	ref
Medium	27 (6.5%)	40 (6.9%)	1.0 (0.5-1.8)	0.914
Rare	1 (0.2%)	4 (0.7%)	0.3 (0.0-2.4)	0.332
Well done	320 (77.5%)	442 (76.2%)	1.0 (0.7-1.5)	0.801
In general, how do you prefer minced meat to be cooked?	415	584
Don't eat	30 (7.2%)	45 (7.7%)	ref
Medium	18 (4.3%)	31 (5.3%)	0.9 (0.4-2.0)	0.85
Well done	367 (88.4%)	508 (87.0%)	1.2 (0.7-1.9)	0.534
Poultry variables
How often do you usually consume chicken/poultry meat?	419	583
Never	8 (1.9%)	19 (3.3%)	ref
Less than once per fortnight	13 (3.1%)	14 (2.4%)	2.4 (0.8-7.7)	0.133
1-2 days per week	177 (42.2%)	264 (45.3%)	1.8 (0.8-4.6)	0.163
3+ days per week	193 (46.1%)	260 (44.6%)	1.9 (0.8-4.7)	0.151
Once per fortnight	28 (6.7%)	26 (4.5%)	3.0 (1.1-8.6)	0.031
Did you eat chicken/poultry in 7 days prior to illness/interview	397	584
No	30 (7.6%)	71 (12.2%)	ref
Yes	367 (92.4%)	513 (87.8%)	1.8 (1.1-2.9)	0.012
Ate chicken mince in 7 days prior to illness/interview	395	583
No	373 (94.4%)	542 (93.0%)	ref
Yes	22 (5.6%)	41 (7.0%)	0.8 (0.4-1.3)	0.354
Ate chicken kebabs in 7 days prior to illness/interview	396	584
No	348 (87.9%)	551 (94.3%)	ref
Yes	48 (12.1%)	33 (5.7%)	2.5 (1.6-4.1)	< 0.001
Ate chicken pieces with bones in 7 days prior to illness/interview	390	583
No	233 (59.7%)	330 (56.6%)	ref
Yes	157 (40.3%)	253 (43.4%)	0.9 (0.7-1.2)	0.413
Ate chicken pieces without bones in 7 days prior to illness/interview	394	582
No	114 (28.9%)	186 (32.0%)	ref
Yes	280 (71.1%)	396 (68.0%)	1.1 (0.8-1.5)	0.509
Ate chicken offal in 7 days prior to illness/interview	396	582
No	391 (98.7%)	576 (99.0%)	ref
Yes	5 (1.3%)	6 (1.0%)	1.3 (0.4-4.5)	0.663
Ate chicken livers in 7 days prior to illness/interview	396	582
No	392 (99.0%)	579 (99.5%)	ref
Yes	4 (1.0%)	3 (0.5%)	2.3 (0.5-11.9)	0.295
Ate duck in 7 days prior to illness/interview	396	581
No	387 (97.7%)	574 (98.8%)	ref
Yes	9 (2.3%)	7 (1.2%)	1.9 (0.7-5.5)	0.202
Ate turkey in 7 days prior to illness/interview	394	581
No	380 (96.4%)	564 (97.1%)	ref
Yes	14 (3.6%)	17 (2.9%)	1.1 (0.5-2.3)	0.809
Was chicken cooked or undercooked?	388	583
No chicken	30 (7.7%)	71 (12.2%)	ref
Cooked chicken	329 (84.8%)	511 (87.7%)	1.6 (1.0-2.6)	0.039
Undercooked chicken	29 (7.5%)	1 (0.2%)	76.5 (15.1-1399.8)	< 0.001
In general, how do you prefer chicken/poultry to be cooked?	415	583
Don't eat	14 (3.4%)	29 (5.0%)	ref
Medium	17 (4.1%)	43 (7.4%)	0.9 (0.4-2.2)	0.852
Rare	1 (0.2%)	0 (0.0%)	1.4 (0.0-Inf)	0.415
Well done	383 (92.3%)	511 (87.7%)	1.7 (0.9-3.4)	0.11
How many meals containing chicken/poultry in 7 days prior to illness/interview	394	583
0 meals	30 (7.6%)	71 (12.2%)	ref
1-2 meals	179 (45.4%)	231 (39.6%)	2.0 (1.3-3.3)	0.004
3-4 meals	139 (35.3%)	212 (36.4%)	1.6 (1.0-2.7)	0.054
5+ meals	46 (11.7%)	69 (11.8%)	1.4 (0.8-2.6)	0.225
Consumed chicken/poultry at home	393	583
No	67 (17.0%)	122 (20.9%)	ref
Yes	326 (83.0%)	461 (79.1%)	1.3 (0.9-1.8)	0.138
Ate raw and fresh purchased chicken	392	583
No	128 (32.7%)	218 (37.4%)	ref
Yes	264 (67.3%)	365 (62.6%)	1.2 (0.9-1.6)	0.216
Ate raw and frozen purchased chicken	391	582
No	347 (88.7%)	525 (90.2%)	ref
Yes	44 (11.3%)	57 (9.8%)	1.2 (0.8-1.8)	0.505
Ate precooked purchased chicken	390	583
No	295 (75.6%)	426 (73.1%)	ref
Yes	95 (24.4%)	157 (26.9%)	0.9 (0.6-1.2)	0.326
Stored chicken in fridge	392	583
No	155 (39.5%)	235 (40.3%)	ref
Yes	237 (60.5%)	348 (59.7%)	1.0 (0.8-1.3)	0.937
Stored chicken in freezer	391	583
No	264 (67.5%)	405 (69.5%)	ref
Yes	127 (32.5%)	178 (30.5%)	1.1 (0.8-1.4)	0.592
Stored chicken on bench (not defrosting)	391	583
No	373 (95.4%)	555 (95.2%)	ref
Yes	18 (4.6%)	28 (4.8%)	1.0 (0.5-1.7)	0.876
Washed or rinsed chicken prior to cooking	377	565
No	319 (84.6%)	484 (85.7%)	ref
Yes	58 (15.4%)	81 (14.3%)	1.1 (0.8-1.6)	0.496
Number of days poultry was consumed in 7 days prior to illness/interview	388	580
0 days	33 (8.5%)	71 (12.2%)	ref
1 day	56 (14.4%)	69 (11.9%)	1.9 (1.1-3.4)	0.019
2 days	115 (29.6%)	150 (25.9%)	1.8 (1.1-2.9)	0.02
3 days	96 (24.7%)	158 (27.2%)	1.4 (0.8-2.3)	0.207
4 days	54 (13.9%)	82 (14.1%)	1.4 (0.8-2.5)	0.218
5 days	15 (3.9%)	29 (5.0%)	1.0 (0.5-2.2)	0.921
6 days	4 (1.0%)	5 (0.9%)	1.6 (0.4-6.4)	0.535
7 days	15 (3.9%)	16 (2.8%)	1.8 (0.8-4.2)	0.175
Food preparation
Number of times you cook for your household	421	582
0 times per week	66 (15.7%)	78 (13.4%)	ref
1-5 times per week	174 (41.3%)	229 (39.3%)	0.9 (0.6-1.3)	0.433
5+ times per week	181 (43.0%)	275 (47.3%)	0.7 (0.5-1.0)	0.083
Handled raw meat in 7 days prior to illness/interview	412	585
No	132 (32.0%)	164 (28.0%)	ref
Yes	280 (68.0%)	421 (72.0%)	0.8 (0.6-1.0)	0.075
Handled raw chicken meat or offal in 7 days prior to illness/interview	405	583
No	180 (44.4%)	267 (45.8%)	ref
Yes	225 (55.6%)	316 (54.2%)	1.0 (0.8-1.3)	0.984
What is done after a knife is used to cut meat or poultry	280	420
Change to new knife	148 (52.9%)	179 (42.6%)	ref
Continue using same knife	2 (0.7%)	4 (1.0%)	0.5 (0.1-2.7)	0.432
Cut meat at the end of preparation	29 (10.4%)	39 (9.3%)	0.8 (0.5-1.4)	0.415
Other action	4 (1.4%)	7 (1.7%)	0.7 (0.2-2.5)	0.618
Rinse knife with water	21 (7.5%)	40 (9.5%)	0.7 (0.4-1.2)	0.179
Wash knife with soap and water	73 (26.1%)	145 (34.5%)	0.6 (0.4-0.9)	0.014
Wipe knife with a cloth	2 (0.7%)	6 (1.4%)	0.3 (0.0-1.5)	0.19
What is done after a chopping board is used to cut meat or poultry	279	421
Change to new chopping board	161 (57.7%)	227 (53.9%)	ref
Continue using same chopping board	4 (1.4%)	5 (1.2%)	0.9 (0.2-3.6)	0.908
Cut meat at the end of preparation	24 (8.6%)	31 (7.4%)	1.1 (0.6-1.9)	0.85
Other action	3 (1.1%)	15 (3.6%)	0.3 (0.1-0.9)	0.056
Rinse chopping board with water	12 (4.3%)	22 (5.2%)	0.8 (0.4-1.8)	0.643
Wash chopping board with soap and water	73 (26.2%)	118 (28.0%)	1.0 (0.7-1.4)	0.79
Wipe chopping board with a cloth	2 (0.7%)	3 (0.7%)	0.8 (0.1-5.1)	0.817
What is done with hands after handling meat or poultry before continuing with meal preparation	279	421
Wash hands with soap and water	213 (76.3%)	339 (80.5%)	ref
Nothing	1 (0.4%)	2 (0.5%)	0.6 (0.0-6.5)	0.681
Other action	4 (1.4%)	11 (2.6%)	0.6 (0.2-1.8)	0.403
Rinse hands with water	57 (20.4%)	69 (16.4%)	1.4 (0.9-2.2)	0.093
Wipe	4 (1.4%)	0 (0.0%)	8.9 (1.0-Inf)	0.023
What is done with hands to dry them after handling meat or poultry	279	419
Wipe with a paper towel	56 (20.1%)	99 (23.6%)	ref
Wipe on clothing	13 (4.7%)	8 (1.9%)	2.7 (1.0-7.3)	0.05
Wipe on a hand towel	205 (73.5%)	305 (72.8%)	1.2 (0.8-1.7)	0.442
Nothing	2 (0.7%)	5 (1.2%)	0.8 (0.1-3.8)	0.779
Wipe on a sponge	0 (0.0%)	2 (0.5%)	0.6 (0.0-7.8)	0.487
Other action	3 (1.1%)	0 (0.0%)	6.5 (0.6-Inf)	0.057
Cooked meat on the barbeque in previous 3 months	419	583
No	198 (47.3%)	260 (44.6%)	ref
Yes	221 (52.7%)	323 (55.4%)	0.9 (0.7-1.1)	0.317
Where cooked meat is placed after using barbeque	220	321
A different container to raw meat	205 (93.2%)	293 (91.3%)	ref
Other place	1 (0.5%)	7 (2.2%)	0.2 (0.0-1.0)	0.103
Same container as raw meat	3 (1.4%)	2 (0.6%)	2.5 (0.4-19.9)	0.334
Same container but rinsed with water	5 (2.3%)	13 (4.0%)	0.6 (0.2-1.7)	0.337
Same container but washed with soap and water	5 (2.3%)	5 (1.6%)	1.8 (0.5-6.8)	0.391
Same container but wiped with a towel	1 (0.5%)	1 (0.3%)	2.2 (0.1-56.3)	0.592
Animal and pet variables
Own dog/s	421	585
No	162 (38.5%)	277 (47.4%)	ref
Yes	259 (61.5%)	308 (52.6%)	1.4 (1.1-1.8)	0.011
Own dog/s aged less than 6 months	421	584
No	369 (87.6%)	564 (96.6%)	ref
Yes	52 (12.4%)	20 (3.4%)	4.2 (2.5-7.6)	< 0.001
Age of pet dog	420	584
No dog	161 (38.3%)	277 (47.4%)	ref
Dog aged less than 6 months	52 (12.4%)	20 (3.4%)	4.7 (2.7-8.6)	< 0.001
Dog aged more than 6 months	207 (49.3%)	287 (49.1%)	1.2 (0.9-1.6)	0.17
Feed dog raw meat	419	578
No	334 (79.7%)	466 (80.6%)	ref
Yes	85 (20.3%)	112 (19.4%)	1.0 (0.7-1.4)	0.902
Feed dog raw chicken	416	578
No	369 (88.7%)	513 (88.8%)	ref
Yes	47 (11.3%)	65 (11.2%)	1.0 (0.6-1.4)	0.851
Feed dog raw beef	416	578
No	369 (88.7%)	495 (85.6%)	ref
Yes	47 (11.3%)	83 (14.4%)	0.7 (0.5-1.1)	0.102
Feed dog raw kangaroo	417	578
No	399 (95.7%)	557 (96.4%)	ref
Yes	18 (4.3%)	21 (3.6%)	1.2 (0.6-2.3)	0.616
Feed dog raw lamb	416	578
No	401 (96.4%)	551 (95.3%)	ref
Yes	15 (3.6%)	27 (4.7%)	0.7 (0.4-1.3)	0.301
Feed dog other raw meat	416	577
No	405 (97.4%)	567 (98.3%)	ref
Yes	11 (2.6%)	10 (1.7%)	1.3 (0.5-3.2)	0.54
Feed dog raw bones	418	580
No	311 (74.4%)	440 (75.9%)	ref
Yes	107 (25.6%)	140 (24.1%)	1.0 (0.8-1.4)	0.771
Feed dog raw chicken necks	417	578
No	374 (89.7%)	540 (93.4%)	ref
Yes	43 (10.3%)	38 (6.6%)	1.7 (1.1-2.7)	0.025
Feed dog raw chicken wings	417	578
No	406 (97.4%)	561 (97.1%)	ref
Yes	11 (2.6%)	17 (2.9%)	0.9 (0.4-1.9)	0.74
Feed dog raw chicken carcass	417	578
No	404 (96.9%)	565 (97.8%)	ref
Yes	13 (3.1%)	13 (2.2%)	1.3 (0.6-2.8)	0.578
Feed dog raw beef joint bones	417	578
No	341 (81.8%)	478 (82.7%)	ref
Yes	76 (18.2%)	100 (17.3%)	1.0 (0.7-1.4)	0.948
Feed dog other raw bones	417	577
No	398 (95.4%)	552 (95.7%)	ref
Yes	19 (4.6%)	25 (4.3%)	1.1 (0.6-2.0)	0.773
How often dog is fed raw meat or bones	137	179
Daily	41 (29.9%)	45 (25.1%)	ref
Less often	15 (10.9%)	18 (10.1%)	1.0 (0.4-2.5)	0.933
Monthly	28 (20.4%)	42 (23.5%)	0.6 (0.3-1.2)	0.149
Weekly	53 (38.7%)	74 (41.3%)	0.7 (0.4-1.2)	0.193
Own cat/s	420	585
No	319 (76.0%)	447 (76.4%)	ref
Yes	101 (24.0%)	138 (23.6%)	1.0 (0.8-1.4)	0.909
Own cat/s aged less than 6 months	420	584
No	406 (96.7%)	578 (99.0%)	ref
Yes	14 (3.3%)	6 (1.0%)	3.1 (1.2-8.9)	0.024
Age of pet cat	419	584
No cat	318 (75.9%)	447 (76.5%)	ref
Cat aged less than 6 months	14 (3.3%)	6 (1.0%)	3.0 (1.2-8.8)	0.027
Cat aged more than 6 months	87 (20.8%)	131 (22.4%)	0.9 (0.7-1.3)	0.657
Feed cat raw meat or bones	419	582
No	391 (93.3%)	547 (94.0%)	ref
Yes	28 (6.7%)	35 (6.0%)	1.2 (0.7-2.0)	0.56
Feed cat raw chicken	419	582
No	405 (96.7%)	557 (95.7%)	ref
Yes	14 (3.3%)	25 (4.3%)	0.8 (0.4-1.5)	0.505
Feed cat raw beef	419	582
No	407 (97.1%)	561 (96.4%)	ref
Yes	12 (2.9%)	21 (3.6%)	0.8 (0.4-1.7)	0.591
Feed cat raw kangaroo	419	582
No	414 (98.8%)	581 (99.8%)	ref
Yes	5 (1.2%)	1 (0.2%)	9.1 (1.4-177.6)	0.046
Feed cat raw lamb	419	582
No	417 (99.5%)	578 (99.3%)	ref
Yes	2 (0.5%)	4 (0.7%)	0.8 (0.1-4.0)	0.751
Feed cat other raw meat	419	582
No	414 (98.8%)	582 (100.0%)	ref
Yes	5 (1.2%)	0 (0.0%)	11 (1.3-Inf)	0.011
How often cat is fed raw meat or bones	28	35
Daily	9 (32.1%)	11 (31.4%)	ref
Less often	1 (3.6%)	4 (11.4%)	0.2 (0.0-2.3)	0.229
Monthly	1 (3.6%)	7 (20.0%)	0.1 (0.0-2.2)	0.195
Weekly	17 (60.7%)	13 (37.1%)	1.7 (0.3-9.5)	0.514
Own chicken/s	420	584
No	364 (86.7%)	536 (91.8%)	ref
Yes	56 (13.3%)	48 (8.2%)	1.6 (1.1-2.5)	0.025
Own chicken/s aged less than 6 months	420	584
No	405 (96.4%)	576 (98.6%)	ref
Yes	15 (3.6%)	8 (1.4%)	2.4 (1.0-6.1)	0.051
Age of pet chicken	419	584
No chicken	363 (86.6%)	536 (91.8%)	ref
Chicken aged less than 6 months	15 (3.6%)	8 (1.4%)	2.5 (1.1-6.3)	0.042
Chicken aged more than 6 months	41 (9.8%)	40 (6.8%)	1.4 (0.9-2.3)	0.129
Own bird/s	420	585
No	371 (88.3%)	540 (92.3%)	ref
Yes	49 (11.7%)	45 (7.7%)	1.6 (1.0-2.5)	0.035
Own bird/s aged less than 6 months	418	581
No	411 (98.3%)	574 (98.8%)	ref
Yes	7 (1.7%)	7 (1.2%)	1.3 (0.5-4.0)	0.585
Age of pet bird	417	581
No bird	370 (88.7%)	540 (92.9%)	ref
Bird aged less than 6 months	7 (1.7%)	7 (1.2%)	1.4 (0.5-4.2)	0.524
Bird aged more than 6 months	40 (9.6%)	34 (5.9%)	1.8 (1.1-2.9)	0.02
Own other pet/s	420	585
No	363 (86.4%)	519 (88.7%)	ref
Yes	57 (13.6%)	66 (11.3%)	1.2 (0.8-1.7)	0.471
Own other pet/s aged less than 6 months	419	584
No	409 (97.6%)	571 (97.8%)	ref
Yes	10 (2.4%)	13 (2.2%)	0.9 (0.4-2.1)	0.825
Age of other pet/s	418	584
No other pets	362 (86.6%)	519 (88.9%)	ref
Other pet aged less than 6 months	10 (2.4%)	13 (2.2%)	0.9 (0.4-2.2)	0.869
Other pet aged more than 6 months	46 (11.0%)	52 (8.9%)	1.2 (0.8-1.9)	0.375
Any new pets within 4 weeks of illness/interview	419	584
No	371 (88.5%)	566 (96.9%)	ref
Yes	48 (11.5%)	18 (3.1%)	3.7 (2.1-6.7)	< 0.001
Any new dog/s within 4 weeks of illness/interview	419	584
No	389 (92.8%)	579 (99.1%)	ref
Yes	30 (7.2%)	5 (0.9%)	8.7 (3.6-25.8)	< 0.001
Any new cat/s within 4 weeks of illness/interview	419	584
No	413 (98.6%)	583 (99.8%)	ref
Yes	6 (1.4%)	1 (0.2%)	6.1 (1.0-116.1)	0.096
Any new chicken/s within 4 weeks of illness/interview	419	583
No	416 (99.3%)	580 (99.5%)	ref
Yes	3 (0.7%)	3 (0.5%)	1.3 (0.2-6.9)	0.776
Any new bird/s within 4 weeks of illness/interview	419	584
No	414 (98.8%)	578 (99.0%)	ref
Yes	5 (1.2%)	6 (1.0%)	1.1 (0.3-3.7)	0.905
Any new other pets within 4 weeks of illness/interview	419	584
No	415 (99.0%)	580 (99.3%)	ref
Yes	4 (1.0%)	4 (0.7%)	1.0 (0.2-4.3)	0.991
Any pets ill with diarrhoea in 7 days prior to illness/interview	411	582
No	393 (95.6%)	570 (97.9%)	ref
Yes	18 (4.4%)	12 (2.1%)	1.9 (0.9-4.2)	0.091
Any dog/s ill with diarrhoea in 7 days prior to illness/interview	411	582
No	398 (96.8%)	574 (98.6%)	ref
Yes	13 (3.2%)	8 (1.4%)	2.2 (0.9-5.8)	0.08
Any cat/s ill with diarrhoea in 7 days prior to illness/interview	411	582
No	408 (99.3%)	579 (99.5%)	ref
Yes	3 (0.7%)	3 (0.5%)	1.0 (0.2-5.6)	0.986
Any chicken/s ill with diarrhoea in 7 days prior to illness/interview	411	581
No	410 (99.8%)	580 (99.8%)	ref
Yes	1 (0.2%)	1 (0.2%)	1.1 (0.0-28.2)	0.946
Any bird/s ill with diarrhoea in 7 days prior to illness/interview	411	582
No	410 (99.8%)	582 (100.0%)	ref
Yes	1 (0.2%)	0 (0.0%)	1.4 (0.0-Inf)	0.419
Any other pets ill with diarrhoea in 7 days prior to illness/interview	411	582
No	409 (99.5%)	582 (100.0%)	ref
Yes	2 (0.5%)	0 (0.0%)	3.7 (0.3-Inf)	0.16
Any contact with household pet faeces in 7 days prior to illness/interview	412	581
No	304 (73.8%)	432 (74.4%)	ref
Yes	108 (26.2%)	149 (25.6%)	1.0 (0.7-1.3)	0.987
Any contact with household dog faeces in 7 days prior to illness/interview	412	581
No	351 (85.2%)	480 (82.6%)	ref
Yes	61 (14.8%)	101 (17.4%)	0.8 (0.6-1.2)	0.304
Any contact with household cat faeces in 7 days prior to illness/interview	412	581
No	379 (92.0%)	537 (92.4%)	ref
Yes	33 (8.0%)	44 (7.6%)	1.0 (0.6-1.6)	0.953
Any contact with household chicken faeces in 7 days prior to illness/interview	412	580
No	396 (96.1%)	573 (98.8%)	ref
Yes	16 (3.9%)	7 (1.2%)	3.0 (1.2-7.9)	0.018
Any contact with household bird faeces in 7 days prior to illness/interview	412	581
No	408 (99.0%)	573 (98.6%)	ref
Yes	4 (1.0%)	8 (1.4%)	0.8 (0.2-2.6)	0.716
Any contact with other household pet faeces in 7 days prior to illness/interview	412	581
No	399 (96.8%)	564 (97.1%)	ref
Yes	13 (3.2%)	17 (2.9%)	1.0 (0.5-2.2)	0.903
Live on a farm or hobby farm	421	584
No	363 (86.2%)	531 (90.9%)	ref
Yes	58 (13.8%)	53 (9.1%)	1.7 (1.1-2.5)	0.014
Visited a farm or petting zoo in 7 days prior to illness/interview	421	584
No	365 (86.7%)	538 (92.1%)	ref
Yes	56 (13.3%)	46 (7.9%)	1.8 (1.2-2.8)	0.006
Visited a private farm in 7 days prior to illness/interview	421	584
No	385 (91.4%)	554 (94.9%)	ref
Yes	36 (8.6%)	30 (5.1%)	1.8 (1.1-3.0)	0.027
Visited a commercial farm in 7 days prior to illness/interview	421	584
No	408 (96.9%)	575 (98.5%)	ref
Yes	13 (3.1%)	9 (1.5%)	1.8 (0.8-4.6)	0.175
Visited a petting zoo in 7 days prior to illness/interview	421	584
No	415 (98.6%)	579 (99.1%)	ref
Yes	6 (1.4%)	5 (0.9%)	1.7 (0.5-6.0)	0.397
Visited another farm or zoo in 7 days prior to illness/interview	421	584
No	419 (99.5%)	582 (99.7%)	ref
Yes	2 (0.5%)	2 (0.3%)	1.5 (0.2-13.2)	0.666
