# Supplementary material for: Risk factors for campylobacteriosis in Australia: outcomes of a 2018–2019 case–control study
Source: BMC Infect Dis. 2022 Jun 30;22:586. doi: 10.1186/s12879-022-07553-6 (PMC9245254; doi:10.1186/s12879-022-07553-6)
Supplement: Supplementary file 5 — Additional file 5: Univariable results for Campylobacter coli, adjusted for age group, sex, location and season. [file 12879_2022_7553_MOESM5_ESM.xlsx]

## Sheet: Campylobacter coli
Additional file 5. Univariable results for Campylobacter coli infections, adjusted for age group, sex, location and season.
N/A: ‘no result available as 0 respondents for all groups’, ref: reference category, Inf: no upper confidence interval limit
variable	case (n=84)	control (n=586)	OR (95% CI)	p.value
Design variables
Gender	586	84
Female	244 (41.6%)	30 (35.7%)	ref
Male	342 (58.4%)	54 (64.3%)	1.3 (0.8-2.1)	0.303
State	586	84
ACT	93 (15.9%)	5 (6.0%)	ref
HNE (NSW)	192 (32.8%)	27 (32.1%)	2.6 (1.1-7.9)	0.056
QLD	301 (51.4%)	52 (61.9%)	3.2 (1.4-9.4)	0.016
Age group	586	84
0-4yrs	48 (8.2%)	1 (1.2%)	ref
15-34yrs	79 (13.5%)	6 (7.1%)	3.6 (0.6-70.0)	0.238
35-54yrs	118 (20.1%)	25 (29.8%)	10.2 (2.1-184.2)	0.025
5-14yrs	135 (23.0%)	21 (25.0%)	7.5 (1.5-135.6)	0.053
55-74yrs	176 (30.0%)	24 (28.6%)	6.5 (1.3-118.5)	0.069
75+yrs	30 (5.1%)	7 (8.3%)	11.2 (1.9-214.8)	0.027
Season	582	84
Summer	139 (23.9%)	28 (33.3%)	ref
Autumn	120 (20.6%)	18 (21.4%)	0.7 (0.4-1.4)	0.367
Spring	119 (20.4%)	16 (19.0%)	0.7 (0.3-1.3)	0.231
Winter	204 (35.1%)	22 (26.2%)	0.5 (0.3-1.0)	0.041
Demographics, medications, and illnesses
Highest education level of household	82	581
Year 10	13 (15.9%)	64 (11.0%)	ref
Postgraduate degree	19 (23.2%)	134 (23.1%)	0.8 (0.4-1.8)	0.579
TAFE	19 (23.2%)	151 (26.0%)	0.6 (0.3-1.4)	0.243
Undergraduate degree	25 (30.5%)	157 (27.0%)	0.8 (0.4-1.8)	0.563
Year 12	6 (7.3%)	75 (12.9%)	0.4 (0.1-1.0)	0.055
Total yearly household income	77	530
<25k	7 (9.1%)	39 (7.4%)	ref
>150k	19 (24.7%)	140 (26.4%)	0.9 (0.3-2.5)	0.759
100-150k	17 (22.1%)	146 (27.5%)	0.8 (0.3-2.2)	0.6
25-50k	14 (18.2%)	81 (15.3%)	1.0 (0.4-2.8)	0.961
50-100k	20 (26.0%)	124 (23.4%)	0.9 (0.3-2.5)	0.81
Aboriginal or Torres Strait Islander	84	579
No	81 (96.4%)	552 (95.3%)	ref
Yes	3 (3.6%)	27 (4.7%)	1.1 (0.3-3.6)	0.845
Language other than English spoken at home	84	584
No	77 (91.7%)	532 (91.1%)	ref
Yes	7 (8.3%)	52 (8.9%)	1.0 (0.4-2.3)	0.942
Live in a rural or remote area	84	584
No	75 (89.3%)	509 (87.2%)	ref
Yes	9 (10.7%)	75 (12.8%)	0.7 (0.3-1.4)	0.353
Occupation involves the following:	84	584
Other work	46 (54.8%)	306 (52.4%)	ref
Not working	6 (7.1%)	44 (7.5%)	0.9 (0.3-2.2)	0.839
Working with raw meat	2 (2.4%)	16 (2.7%)	0.6 (0.1-2.5)	0.577
Retired	20 (23.8%)	113 (19.3%)	1.3 (0.6-3.2)	0.5
Too young to work	4 (4.8%)	87 (14.9%)	0.6 (0.1-2.5)	0.499
Working with animals	6 (7.1%)	18 (3.1%)	1.9 (0.6-5.0)	0.221
Antibiotic use in 4 weeks prior to illness/interview	84	584
No	82 (97.6%)	523 (89.6%)	ref
Yes	2 (2.4%)	61 (10.4%)	0.2 (0.0-0.8)	0.042
Taking regular medication to decrease stomach acid in 4 weeks prior to illness/interview	84	584
No	61 (72.6%)	521 (89.2%)	ref
Yes	23 (27.4%)	63 (10.8%)	3.4 (1.9-6.3)	< 0.001
Used proton-pump inhibitors in 4 weeks prior to illness/interview	84	584
No	61 (72.6%)	529 (90.6%)	ref
Yes	23 (27.4%)	55 (9.4%)	4.1 (2.2-7.7)	< 0.001
Using H2 receptor blockers in 4 weeks prior to illness/interview	84	584
No	82 (97.6%)	577 (98.8%)	ref
Yes	2 (2.4%)	7 (1.2%)	1.5 (0.2-7.0)	0.613
Chronic illness with diarrhoea or vomiting	84	586
No	76 (90.5%)	548 (93.5%)	ref
Yes	8 (9.5%)	38 (6.5%)	1.5 (0.6-3.4)	0.323
Took prednisone or other steroids not used on skin in 4 weeks prior to illness/interview	84	584
No	81 (96.4%)	554 (94.9%)	ref
Yes	3 (3.6%)	30 (5.1%)	0.9 (0.2-2.6)	0.817
Took cyclosporine in 4 weeks prior to illness/interview	84	586
No	84 (100.0%)	585 (99.8%)	ref
Yes	0 (0.0%)	1 (0.2%)	6.8 (0.3-178.7)	0.183
Had chemotherapy in 4 weeks prior to illness/interview	84	586
No	83 (98.8%)	585 (99.8%)	ref
Yes	1 (1.2%)	1 (0.2%)	6.7 (0.1-571)	0.256
Had radiation therapy in 4 weeks prior to illness/interview	84	586
No	84 (100.0%)	585 (99.8%)	ref
Yes	0 (0.0%)	1 (0.2%)	6.9 (0.0-270)	1
Water consumption
What is the main source of drinking water at home?	84	586
Municipal supply	68 (81.0%)	466 (79.5%)	ref
Carrier/tank truck	0 (0.0%)	1 (0.2%)	7.0 (0.0-271)	1
Other	2 (2.4%)	19 (3.2%)	0.7 (0.1-2.6)	0.629
Private well, bore hole or spear point	1 (1.2%)	3 (0.5%)	1.6 (0.1-13.5)	0.693
Purchased bottle water	7 (8.3%)	49 (8.4%)	0.8 (0.3-1.8)	0.617
Rainwater tank	6 (7.1%)	47 (8.0%)	0.7 (0.3-1.7)	0.533
River/stream	0 (0.0%)	1 (0.2%)	7.0 (0.0-271)	1
Do you treat your water before drinking?	8	71
No	4 (50.0%)	25 (35.2%)	ref
Yes	4 (50.0%)	46 (64.8%)	0.5 (0.1-3.1)	0.418
Including municipal supply drinkers, is their water treated?	83	586
No	7 (8.4%)	64 (10.9%)	ref
Yes	76 (91.6%)	522 (89.1%)	1.5 (0.7-3.6)	0.383
Water chlorination	8	71
No	7 (87.5%)	69 (97.2%)	ref
Yes	1 (12.5%)	2 (2.8%)	3.1 (0.1-54.8)	0.422
Water filtration	8	71
No	4 (50.0%)	27 (38.0%)	ref
Yes	4 (50.0%)	44 (62.0%)	0.5 (0.1-3.3)	0.477
Boil water	8	71
No	8 (100.0%)	68 (95.8%)	ref
Yes	0 (0.0%)	3 (4.2%)	2.3 (0.0-23)	1
Water UV treatment	8	71
No	8 (100.0%)	70 (98.6%)	ref
Yes	0 (0.0%)	1 (1.4%)	10 (0.0-390)	1
Other water treatment	8	71
No	8 (100.0%)	70 (98.6%)	ref
Yes	0 (0.0%)	1 (1.4%)	10 (0.0-390)	1
Drank from a rainwater tank in 7 days prior to illness/interview	82	586
No	75 (91.5%)	504 (86.0%)	ref
Yes	7 (8.5%)	82 (14.0%)	0.5 (0.2-1.1)	0.103
Drank from a river/stream in 7 days prior to illness/interview	81	586
No	81 (100.0%)	578 (98.6%)	ref
Yes	0 (0.0%)	8 (1.4%)	0.6 (0.0-4.2)	0.589
Drank from a private well, bore hole or spear point in 7 days prior to illness/interview	84	584
No	82 (97.6%)	573 (98.1%)	ref
Yes	2 (2.4%)	11 (1.9%)	0.9 (0.1-3.6)	0.907
Drank from a carrier/tank truck in 7 days prior to illness/interview	84	585
No	84 (100.0%)	579 (99.0%)	ref
Yes	0 (0.0%)	6 (1.0%)	0.8 (0.0-5.9)	1
Drank from municipal supply in 7 days prior to illness/interview	83	586
No	4 (4.8%)	63 (10.8%)	ref
Yes	79 (95.2%)	523 (89.2%)	2.7 (1.0-9.0)	0.069
Drank bottled water in 7 days prior to illness/interview	75	580
No	31 (41.3%)	245 (42.2%)	ref
Yes	44 (58.7%)	335 (57.8%)	1.0 (0.6-1.8)	0.871
Drank from another water supply in 7 days prior to illness/interview	84	586
No	81 (96.4%)	577 (98.5%)	ref
Yes	3 (3.6%)	9 (1.5%)	2.3 (0.5-8.6)	0.25
Food variables excluding poultry
Ate food prepared outside the home in 7 days prior to illness/interview	84	585
No	11 (13.1%)	76 (13.0%)	ref
Yes	73 (86.9%)	509 (87.0%)	1.1 (0.5-2.2)	0.892
Ate food at a café or restaurant in 7 days prior to illness/interview	84	583
No	39 (46.4%)	245 (42.0%)	ref
Yes	45 (53.6%)	338 (58.0%)	0.8 (0.5-1.3)	0.305
Ate food at someone else's home in 7 days prior to illness/interview	84	585
No	61 (72.6%)	432 (73.8%)	ref
Yes	23 (27.4%)	153 (26.2%)	1.2 (0.7-2.0)	0.567
Ate food at a kebab shop in 7 days prior to illness/interview	84	585
No	79 (94.0%)	555 (94.9%)	ref
Yes	5 (6.0%)	30 (5.1%)	1.0 (0.3-2.6)	0.99
Ate at another fast food/takeaway outlet in 7 days prior to illness/interview	84	584
No	43 (51.2%)	249 (42.6%)	ref
Yes	41 (48.8%)	335 (57.4%)	0.7 (0.4-1.2)	0.161
How many meals were prepared outside of home in the 7 days prior to illness/interview	84	585
0 meals	11 (13.1%)	76 (13.0%)	ref
1-2 meals	42 (50.0%)	262 (44.8%)	1.2 (0.6-2.5)	0.685
3-4 meals	23 (27.4%)	141 (24.1%)	1.2 (0.5-2.7)	0.699
5+ meals	8 (9.5%)	106 (18.1%)	0.5 (0.2-1.4)	0.184
Drank or ate raw/unpasteurised milk or milk products in 7 days prior to illness/interview	84	586
No	84 (100.0%)	581 (99.1%)	ref
Yes	0 (0.0%)	5 (0.9%)	1.0 (0.0-7.3)	1
Drank raw/unpasteurised milk	84	586
No	84 (100.0%)	583 (99.5%)	ref
Yes	0 (0.0%)	3 (0.5%)	1.7 (0.0-17)	1
Drank or ate other raw/unpasteurised milk	84	586
No	84 (100.0%)	584 (99.7%)	ref
Yes	0 (0.0%)	2 (0.3%)	2.7 (0.0-36)	1
Ate delicatessen salami/metwurst in 7 days prior to illness/interview	83	584
No	67 (80.7%)	457 (78.3%)	ref
Yes	16 (19.3%)	127 (21.7%)	0.8 (0.4-1.4)	0.437
Ate delicatessen cabanossi/cabana/twiggy sticks in 7 days prior to illness/interview	83	584
No	72 (86.7%)	507 (86.8%)	ref
Yes	11 (13.3%)	77 (13.2%)	0.9 (0.4-1.7)	0.751
Ate delicatessen ham/chicken/turkey/beef in 7 days prior to illness/interview	81	582
No	27 (33.3%)	253 (43.5%)	ref
Yes	54 (66.7%)	329 (56.5%)	1.6 (1.0-2.7)	0.058
Ate delicatessen devon/frankfurts/cheerios in 7 days prior to illness/interview	81	585
No	77 (95.1%)	507 (86.7%)	ref
Yes	4 (4.9%)	78 (13.3%)	0.4 (0.1-1.0)	0.079
Ate delicatessen liverwurst in 7 days prior to illness/interview	84	586
No	83 (98.8%)	584 (99.7%)	ref
Yes	1 (1.2%)	2 (0.3%)	2.5 (0.1-28.2)	0.461
Ate other delicatessen meats in 7 days prior to illness/interview	83	586
No	81 (97.6%)	559 (95.4%)	ref
Yes	2 (2.4%)	27 (4.6%)	0.6 (0.1-2.0)	0.433
Ate pate in 7 days prior to illness/interview	82	586
No	74 (90.2%)	572 (97.6%)	ref
Yes	8 (9.8%)	14 (2.4%)	4.3 (1.6-11.0)	0.003
Ate chicken pate in 7 days prior to illness/interview	80	585
No	75 (93.8%)	578 (98.8%)	ref
Yes	5 (6.2%)	7 (1.2%)	5.3 (1.4-18.6)	0.009
Ate duck pate in 7 days prior to illness/interview	80	585
No	79 (98.8%)	583 (99.7%)	ref
Yes	1 (1.2%)	2 (0.3%)	4.8 (0.2-55.4)	0.222
Ate pork pate in 7 days prior to illness/interview	80	585
No	80 (100.0%)	583 (99.7%)	ref
Yes	0 (0.0%)	2 (0.3%)	2.7 (0.0-38)	1
Ate another type of pate in 7 days prior to illness/interview	80	585
No	80 (100.0%)	582 (99.5%)	ref
Yes	0 (0.0%)	3 (0.5%)	1.8 (0.0-18)	1
Ate pate prepared at home in 7 days prior to illness/interview	81	585
No	77 (95.1%)	583 (99.7%)	ref
Yes	4 (4.9%)	2 (0.3%)	13.2 (2.4-101.4)	0.004
Ate meat or poultry in 7 days prior to illness/interview	84	586
No	1 (1.2%)	26 (4.4%)	ref
Yes	83 (98.8%)	560 (95.6%)	4.2 (0.8-77.1)	0.165
Number of days meat was consumed in 7 days prior to illness/interview	84	581
0 days	1 (1.2%)	32 (5.5%)	ref
1 day	0 (0.0%)	8 (1.4%)	0.6 (0.0-4.1)	0.59
2 days	4 (4.8%)	30 (5.2%)	4.7 (0.6-96.8)	0.184
3 days	9 (10.7%)	35 (6.0%)	9.8 (1.6-191.3)	0.038
4 days	9 (10.7%)	57 (9.8%)	5.9 (1.0-112.9)	0.105
5 days	11 (13.1%)	101 (17.4%)	4.3 (0.8-80.6)	0.179
6 days	8 (9.5%)	72 (12.4%)	4.2 (0.7-81.5)	0.187
7 days	42 (50.0%)	246 (42.3%)	5.3 (1.1-96.8)	0.109
Was meat cooked or undercooked?	82	585
No meat	1 (1.2%)	26 (4.4%)	ref
Cooked meat	71 (86.6%)	514 (87.9%)	4.0 (0.8-73.7)	0.179
Undercooked meat	10 (12.2%)	45 (7.7%)	5.0 (0.8-96.3)	0.14
Ate raw or undercooked meat in 7 days prior to illness/interview	82	585
No	72 (87.8%)	540 (92.3%)	ref
Yes	10 (12.2%)	45 (7.7%)	1.3 (0.6-2.7)	0.508
Ate raw or undercooked chicken in 7 days prior to illness/interview	81	585
No	75 (92.6%)	584 (99.8%)	ref
Yes	6 (7.4%)	1 (0.2%)	32.6 (5.2-635.0)	0.002
Ate raw or undercooked beef in 7 days prior to illness/interview	82	585
No	81 (98.8%)	546 (93.3%)	ref
Yes	1 (1.2%)	39 (6.7%)	0.1 (0.0-0.6)	0.044
Ate raw or undercooked pork in 7 days prior to illness/interview	82	585
No	81 (98.8%)	584 (99.8%)	ref
Yes	1 (1.2%)	1 (0.2%)	5.4 (0.2-155.1)	0.265
Ate raw or undercooked lamb in 7 days prior to illness/interview	82	585
No	82 (100.0%)	578 (98.8%)	ref
Yes	0 (0.0%)	7 (1.2%)	0.7 (0.0-5.0)	0.589
Ate raw or undercooked game in 7 days prior to illness/interview	82	585
No	82 (100.0%)	584 (99.8%)	ref
Yes	0 (0.0%)	1 (0.2%)	6.9 (0.0-271)	1
Ate raw or undercooked mince in 7 days prior to illness/interview	82	585
No	82 (100.0%)	584 (99.8%)	ref
Yes	0 (0.0%)	1 (0.2%)	6.9 (0.0-271)	1
Ate raw or undercooked offal in 7 days prior to illness/interview	82	585
No	82 (100.0%)	585 (100.0%)	N/A
Ate raw or undercooked other meat in 7 days prior to illness/interview	82	585
No	81 (98.8%)	585 (100.0%)	ref
Yes	1 (1.2%)	0 (0.0%)	7.2 (0.2-Inf)	0.122
Ate beef or veal in 7 days prior to illness/interview	79	585
No	10 (12.7%)	114 (19.5%)	ref
Yes	69 (87.3%)	471 (80.5%)	1.5 (0.8-3.3)	0.25
Ate minced beef or veal dish in 7 days prior to illness/interview	77	583
No	37 (48.1%)	251 (43.1%)	ref
Yes	40 (51.9%)	332 (56.9%)	0.8 (0.5-1.3)	0.368
Ate beef or veal kebabs/souvlaki in 7 days prior to illness/interview	79	584
No	75 (94.9%)	565 (96.7%)	ref
Yes	4 (5.1%)	19 (3.3%)	1.4 (0.4-4.0)	0.594
Ate beef or veal offal in 7 days prior to illness/interview	79	584
No	79 (100.0%)	583 (99.8%)	ref
Yes	0 (0.0%)	1 (0.2%)	7.6 (0.0-295)	1
Ate other beef or veal in 7 days prior to illness/interview	79	582
No	27 (34.2%)	257 (44.2%)	ref
Yes	52 (65.8%)	325 (55.8%)	1.4 (0.8-2.3)	0.232
Was beef cooked or undercooked?	77	584
No beef	10 (13.0%)	114 (19.5%)	ref
Cooked beef	66 (85.7%)	431 (73.8%)	1.6 (0.8-3.5)	0.192
Undercooked beef	1 (1.3%)	39 (6.7%)	0.2 (0.0-1.2)	0.145
In general, how do you prefer beef to be cooked?	84	585
Don't eat	2 (2.4%)	41 (7.0%)	ref
Medium	45 (53.6%)	253 (43.2%)	2.9 (0.8-18.3)	0.164
Rare	15 (17.9%)	79 (13.5%)	2.9 (0.7-19.6)	0.174
Raw	0 (0.0%)	1 (0.2%)	6.9 (0.0-269)	1
Well done	22 (26.2%)	211 (36.1%)	2.1 (0.6-14.0)	0.324
Ate pork in 7 days prior to illness/interview	77	585
No	44 (57.1%)	388 (66.3%)	ref
Yes	33 (42.9%)	197 (33.7%)	1.3 (0.8-2.2)	0.271
Ate minced pork in 7 days prior to illness/interview	76	585
No	70 (92.1%)	542 (92.6%)	ref
Yes	6 (7.9%)	43 (7.4%)	1.1 (0.4-2.5)	0.905
Ate pork kebabs/souvlaki in 7 days prior to illness/interview	77	585
No	77 (100.0%)	585 (100.0%)	N/A
Ate pork offal in 7 days prior to illness/interview	77	585
No	77 (100.0%)	585 (100.0%)	N/A
Ate other pork in 7 days prior to illness/interview	77	585
No	49 (63.6%)	420 (71.8%)	ref
Yes	28 (36.4%)	165 (28.2%)	1.3 (0.8-2.2)	0.281
Was pork cooked or undercooked?	77	585
No pork	44 (57.1%)	387 (66.2%)	ref
Cooked pork	32 (41.6%)	197 (33.7%)	1.3 (0.8-2.1)	0.324
Undercooked pork	1 (1.3%)	1 (0.2%)	6.4 (0.2-180.5)	0.216
In general, how do you prefer pork to be cooked?	83	584
Don't eat	11 (13.3%)	113 (19.3%)	ref
Medium	9 (10.8%)	70 (12.0%)	1.2 (0.4-3.1)	0.738
Well done	63 (75.9%)	401 (68.7%)	1.6 (0.8-3.3)	0.188
Ate lamb/mutton in 7 days prior to illness/interview	82	582
No	56 (68.3%)	363 (62.4%)	ref
Yes	26 (31.7%)	219 (37.6%)	0.7 (0.4-1.2)	0.186
Ate minced lamb/mutton in 7 days prior to illness/interview	82	582
No	81 (98.8%)	563 (96.7%)	ref
Yes	1 (1.2%)	19 (3.3%)	0.5 (0.0-2.4)	0.472
Ate lamb/mutton kebabs/souvlaki in 7 days prior to illness/interview	82	582
No	79 (96.3%)	576 (99.0%)	ref
Yes	3 (3.7%)	6 (1.0%)	3.7 (0.7-15.7)	0.087
Ate lamb/mutton offal in 7 days prior to illness/interview	82	582
No	82 (100.0%)	581 (99.8%)	ref
Yes	0 (0.0%)	1 (0.2%)	7.3 (0.0-283)	1
Ate other lamb/mutton in 7 days prior to illness/interview	82	582
No	59 (72.0%)	380 (65.3%)	ref
Yes	23 (28.0%)	202 (34.7%)	0.7 (0.4-1.1)	0.127
Was lamb cooked or undercooked?	82	582
No lamb	56 (68.3%)	363 (62.4%)	ref
Cooked lamb	26 (31.7%)	212 (36.4%)	0.7 (0.4-1.2)	0.241
Undercooked lamb	0 (0.0%)	7 (1.2%)	0.7 (0.0-4.8)	0.593
In general, how do you prefer lamb to be cooked?	84	583
Don't eat	6 (7.1%)	72 (12.3%)	ref
Medium	31 (36.9%)	183 (31.4%)	2.1 (0.9-5.8)	0.127
Rare	4 (4.8%)	30 (5.1%)	1.6 (0.4-6.4)	0.476
Well done	43 (51.2%)	298 (51.1%)	2.0 (0.8-5.5)	0.142
Ate game meat like kangaroo/wallaby/venison in 7 days prior to illness/interview	84	586
No	82 (97.6%)	581 (99.1%)	ref
Yes	2 (2.4%)	5 (0.9%)	4.1 (0.5-22.3)	0.117
Was game cooked or undercooked?	84	586
No game	82 (97.6%)	581 (99.1%)	ref
Cooked game	2 (2.4%)	4 (0.7%)	6.5 (0.8-40.3)	0.046
Undercooked game	0 (0.0%)	1 (0.2%)	6.9 (0.0-267)	1
In general, how do you prefer hamburgers to be cooked?	83	580
Don't eat	9 (10.8%)	94 (16.2%)	ref
Medium	5 (6.0%)	40 (6.9%)	1.2 (0.3-3.8)	0.79
Rare	0 (0.0%)	4 (0.7%)	1.3 (0.0-11)	1
Well done	69 (83.1%)	442 (76.2%)	1.6 (0.8-3.6)	0.217
In general, how do you prefer minced meat to be cooked?	83	584
Don't eat	1 (1.2%)	45 (7.7%)	ref
Medium	2 (2.4%)	31 (5.3%)	2.6 (0.2-57.9)	0.452
Well done	80 (96.4%)	508 (87.0%)	7.3 (1.5-131.9)	0.052
Poultry variables
How often do you usually consume chicken/poultry meat?	84	583
Never	0 (0.0%)	19 (3.3%)	ref
Less than once per fortnight	1 (1.2%)	14 (2.4%)	0.5 (0.0-3.3)	1
1-2 days per week	45 (53.6%)	264 (45.3%)	1.4 (0.9-2.2)	0.161
3+ days per week	31 (36.9%)	260 (44.6%)	0.7 (0.4-1.2)	0.195
Once per fortnight	7 (8.3%)	26 (4.5%)	2.0 (0.7-5.3)	0.175
Did you eat chicken/poultry in 7 days prior to illness/interview	80	584
No	6 (7.5%)	71 (12.2%)	ref
Yes	74 (92.5%)	513 (87.8%)	2.0 (0.9-5.5)	0.117
Ate chicken mince in 7 days prior to illness/interview	80	583
No	75 (93.8%)	542 (93.0%)	ref
Yes	5 (6.2%)	41 (7.0%)	0.9 (0.3-2.2)	0.821
Ate chicken kebabs in 7 days prior to illness/interview	79	584
No	72 (91.1%)	551 (94.3%)	ref
Yes	7 (8.9%)	33 (5.7%)	1.9 (0.7-4.3)	0.169
Ate chicken pieces with bones in 7 days prior to illness/interview	77	583
No	51 (66.2%)	330 (56.6%)	ref
Yes	26 (33.8%)	253 (43.4%)	0.7 (0.4-1.1)	0.124
Ate chicken pieces without bones in 7 days prior to illness/interview	76	582
No	23 (30.3%)	186 (32.0%)	ref
Yes	53 (69.7%)	396 (68.0%)	1.2 (0.7-2.1)	0.479
Ate chicken offal in 7 days prior to illness/interview	80	582
No	79 (98.8%)	576 (99.0%)	ref
Yes	1 (1.2%)	6 (1.0%)	1.2 (0.1-8.0)	0.862
Ate chicken livers in 7 days prior to illness/interview	80	582
No	79 (98.8%)	579 (99.5%)	ref
Yes	1 (1.2%)	3 (0.5%)	3.5 (0.2-30.4)	0.293
Ate duck in 7 days prior to illness/interview	78	581
No	75 (96.2%)	574 (98.8%)	ref
Yes	3 (3.8%)	7 (1.2%)	3.4 (0.7-13.5)	0.094
Ate turkey in 7 days prior to illness/interview	79	581
No	77 (97.5%)	564 (97.1%)	ref
Yes	2 (2.5%)	17 (2.9%)	0.6 (0.1-2.5)	0.581
Was chicken cooked or undercooked?	77	583
No chicken	6 (7.8%)	71 (12.2%)	ref
Cooked chicken	65 (84.4%)	511 (87.7%)	1.8 (0.8-4.8)	0.205
Undercooked chicken	6 (7.8%)	1 (0.2%)	57.2 (7.6-1218.6)	< 0.001
In general, how do you prefer chicken/poultry to be cooked?	84	583
Don't eat	1 (1.2%)	29 (5.0%)	ref
Medium	11 (13.1%)	43 (7.4%)	7.8 (1.3-148.3)	0.06
Rare	72 (85.7%)	511 (87.7%)	4.4 (0.9-80.1)	0.152
Well done
How many meals containing chicken/poultry in 7 days prior to illness/interview	77	583
0 meals	6 (7.8%)	71 (12.2%)	ref
1-2 meals	42 (54.5%)	231 (39.6%)	2.6 (1.1-7.3)	0.041
3-4 meals	23 (29.9%)	212 (36.4%)	1.6 (0.6-4.6)	0.337
5+ meals	6 (7.8%)	69 (11.8%)	1.0 (0.3-3.4)	0.961
Consumed chicken/poultry at home	80	583
No	11 (13.8%)	122 (20.9%)	ref
Yes	69 (86.2%)	461 (79.1%)	1.9 (1.0-4.0)	0.064
Ate raw and fresh purchased chicken	80	583
No	20 (25.0%)	218 (37.4%)	ref
Yes	60 (75.0%)	365 (62.6%)	2.2 (1.3-3.9)	0.006
Ate raw and frozen purchased chicken	79	582
No	75 (94.9%)	525 (90.2%)	ref
Yes	4 (5.1%)	57 (9.8%)	0.5 (0.1-1.3)	0.204
Ate precooked purchased chicken	79	583
No	69 (87.3%)	426 (73.1%)	ref
Yes	10 (12.7%)	157 (26.9%)	0.4 (0.2-0.8)	0.009
Stored chicken in fridge	79	583
No	30 (38.0%)	235 (40.3%)	ref
Yes	49 (62.0%)	348 (59.7%)	1.3 (0.8-2.2)	0.305
Stored chicken in freezer	80	583
No	50 (62.5%)	405 (69.5%)	ref
Yes	30 (37.5%)	178 (30.5%)	1.4 (0.8-2.2)	0.233
Stored chicken on bench (not defrosting)	79	583
No	76 (96.2%)	555 (95.2%)	ref
Yes	3 (3.8%)	28 (4.8%)	0.8 (0.2-2.3)	0.674
Washed or rinsed chicken prior to cooking	77	565
No	61 (79.2%)	484 (85.7%)	ref
Yes	16 (20.8%)	81 (14.3%)	1.6 (0.9-3.0)	0.119
Number of days poultry was consumed in 7 days prior to illness/interview	79	580
0 days	6 (7.6%)	71 (12.2%)	ref
1 day	14 (17.7%)	69 (11.9%)	3.1 (1.1-9.5)	0.035
2 days	27 (34.2%)	150 (25.9%)	2.5 (1.0-7.2)	0.058
3 days	22 (27.8%)	158 (27.2%)	2.0 (0.8-5.7)	0.167
4 days	5 (6.3%)	82 (14.1%)	0.9 (0.2-3.3)	0.893
5 days	2 (2.5%)	29 (5.0%)	0.8 (0.1-3.7)	0.752
6 days	1 (1.3%)	5 (0.9%)	2.5 (0.1-21.3)	0.439
7 days	2 (2.5%)	16 (2.8%)	1.1 (0.1-5.4)	0.952
Food preparation
Number of times you cook for your household	84	582
0 times per week	7 (8.3%)	78 (13.4%)	ref
1-5 times per week	35 (41.7%)	229 (39.3%)	2.0 (0.9-5.2)	0.125
5+ times per week	42 (50.0%)	275 (47.3%)	2.3 (1.0-6.1)	0.059
Handled raw meat in 7 days prior to illness/interview	83	585
No	20 (24.1%)	164 (28.0%)	ref
Yes	63 (75.9%)	421 (72.0%)	1.5 (0.9-2.8)	0.136
Handled raw chicken meat or offal in 7 days prior to illness/interview	81	583
No	31 (38.3%)	267 (45.8%)	ref
Yes	50 (61.7%)	316 (54.2%)	1.8 (1.1-3.1)	0.02
What is done after a knife is used to cut meat or poultry	63	409
Change to new knife	34 (54.0%)	179 (43.8%)	ref
Continue using same knife	0 (0.0%)	4 (1.0%)	1.2 (0.0-10)	1
Cut meat at the end of preparation	4 (6.3%)	39 (9.5%)	0.5 (0.1-1.4)	0.219
Other action	0 (0.0%)	7 (1.7%)	0.7 (0.0-4.6)	0.591
Rinse knife with water	2 (3.2%)	40 (9.8%)	0.2 (0.0-0.8)	0.045
Wash knife with soap and water	22 (34.9%)	145 (35.5%)	0.7 (0.4-1.3)	0.325
Wipe knife with a cloth	1 (1.6%)	6 (1.5%)	0.5 (0.0-3.0)	0.489
What is done after a chopping board is used to cut meat or poultry	63	413
Change to new chopping board	38 (60.3%)	227 (55.0%)	ref
Continue using same chopping board	0 (0.0%)	5 (1.2%)	0.9 (0.0-7.1)	1
Cut meat at the end of preparation	2 (3.2%)	31 (7.5%)	0.4 (0.1-1.3)	0.187
Other action	2 (3.2%)	15 (3.6%)	0.6 (0.1-2.3)	0.476
Rinse chopping board with water	2 (3.2%)	22 (5.3%)	0.4 (0.1-1.5)	0.221
Wash chopping board with soap and water	19 (30.2%)	118 (28.6%)	1.0 (0.5-1.8)	0.874
Wipe chopping board with a cloth	0 (0.0%)	3 (0.7%)	1.6 (0.0-16)	1
What is done with hands after handling meat or poultry before continuing with meal preparation	63	408
Wash hands with soap and water	48 (76.2%)	339 (83.1%)	ref
Nothing	0 (0.0%)	2 (0.5%)	2.6 (0.0-37)	1
Other action	0 (0.0%)	11 (2.6%)	0.4 (0.0-2.6)	0.362
Rinse hands with water	15 (23.8%)	69 (16.9%)	1.5 (0.7-2.9)	0.251
What is done with hands to dry them after handling meat or poultry	62	414
Wipe with a paper towel	11 (17.7%)	99 (23.9%)	ref
Wipe on clothing	1 (1.6%)	8 (1.9%)	1.2 (0.1-8.3)	0.882
Wipe on a hand towel	49 (79.0%)	305 (73.7%)	1.5 (0.8-3.3)	0.234
Nothing	0 (0.0%)	5 (1.2%)	1.0 (0.0-7.3)	1
Wipe on a sponge	1 (1.6%)	2 (0.5%)	3.7 (0.2-43)	0.312
Cooked meat on the barbeque in previous 3 months	84	583
No	48 (57.1%)	260 (44.6%)	ref
Yes	36 (42.9%)	323 (55.4%)	0.6 (0.4-0.9)	0.025
Where cooked meat is placed after using barbeque	36	298
A different container to raw meat	35 (97.2%)	293 (98.3%)	ref
Other place	0 (0.0%)	7 (2.2%)	0.9 (0.0-6.2)	1
Same container as raw meat	0 (0.0%)	2 (0.6%)	3.4 (0.0-49)	1
Same container but rinsed with water	1 (2.8%)	5 (1.6%)	1.8 (0.0-20)	0.499
Same container but washed with soap and water	0 (0.0%)	13 (4.0%)	0.4 (0.0-2.9)	0.363
Same container but wiped with a towel	0 (0.0%)	1 (0.3%)	9.1 (0.0-354)	1
Animal and pet variables
Own dog/s	84	585
No	37 (44.0%)	277 (47.4%)	ref
Yes	47 (56.0%)	308 (52.6%)	1.1 (0.7-1.8)	0.741
Own dog/s aged less than 6 months	84	584
No	79 (94.0%)	564 (96.6%)	ref
Yes	5 (6.0%)	20 (3.4%)	1.9 (0.6-5.2)	0.231
Age of pet dog	84	584
No dog	37 (44.0%)	277 (47.4%)	ref
Dog aged less than 6 months	5 (6.0%)	20 (3.4%)	2.0 (0.6-5.6)	0.233
Dog aged more than 6 months	42 (50.0%)	287 (49.1%)	1.0 (0.6-1.7)	0.884
Feed dog raw meat	84	578
No	73 (86.9%)	466 (80.6%)	ref
Yes	11 (13.1%)	112 (19.4%)	0.6 (0.3-1.2)	0.161
Feed dog raw chicken	83	578
No	77 (92.8%)	513 (88.8%)	ref
Yes	6 (7.2%)	65 (11.2%)	0.6 (0.2-1.5)	0.331
Feed dog raw beef	83	578
No	75 (90.4%)	495 (85.6%)	ref
Yes	8 (9.6%)	83 (14.4%)	0.6 (0.3-1.3)	0.21
Feed dog raw kangaroo	83	578
No	80 (96.4%)	557 (96.4%)	ref
Yes	3 (3.6%)	21 (3.6%)	0.9 (0.2-2.8)	0.886
Feed dog raw lamb	82	578
No	78 (95.1%)	551 (95.3%)	ref
Yes	4 (4.9%)	27 (4.7%)	0.9 (0.3-2.6)	0.916
Feed dog other raw meat	83	577
No	81 (97.6%)	567 (98.3%)	ref
Yes	2 (2.4%)	10 (1.7%)	1.4 (0.2-6.0)	0.649
Feed dog raw bones	84	580
No	68 (81.0%)	440 (75.9%)	ref
Yes	16 (19.0%)	140 (24.1%)	0.7 (0.4-1.2)	0.236
Feed dog raw chicken necks	83	578
No	78 (94.0%)	540 (93.4%)	ref
Yes	5 (6.0%)	38 (6.6%)	0.9 (0.3-2.3)	0.872
Feed dog raw chicken wings	83	578
No	82 (98.8%)	561 (97.1%)	ref
Yes	1 (1.2%)	17 (2.9%)	0.4 (0.0-2.0)	0.369
Feed dog raw chicken carcass	83	578
No	82 (98.8%)	565 (97.8%)	ref
Yes	1 (1.2%)	13 (2.2%)	0.4 (0.0-2.0)	0.349
Feed dog raw beef joint bones	84	578
No	72 (85.7%)	478 (82.7%)	ref
Yes	12 (14.3%)	100 (17.3%)	0.7 (0.4-1.4)	0.331
Feed dog other raw bones	83	577
No	80 (96.4%)	552 (95.7%)	ref
Yes	3 (3.6%)	25 (4.3%)	0.9 (0.2-2.6)	0.802
How often dog is fed raw meat or bones	17	179
Daily	2 (11.8%)	45 (25.1%)	ref
Less often	2 (11.8%)	18 (10.1%)	4.5 (0.4-51.6)	0.196
Monthly	2 (11.8%)	42 (23.5%)	1.2 (0.1-11.5)	0.882
Weekly	11 (64.7%)	74 (41.3%)	3.8 (0.8-28.3)	0.123
Own cat/s	84	585
No	68 (81.0%)	447 (76.4%)	ref
Yes	16 (19.0%)	138 (23.6%)	0.8 (0.4-1.4)	0.442
Own cat/s aged less than 6 months	84	584
No	82 (97.6%)	578 (99.0%)	ref
Yes	2 (2.4%)	6 (1.0%)	2.5 (0.3-12.5)	0.289
Age of pet cat	84	584
No cat	68 (81.0%)	447 (76.5%)	ref
Cat aged less than 6 months	2 (2.4%)	6 (1.0%)	2.4 (0.3-11.7)	0.328
Cat aged more than 6 months	14 (16.7%)	131 (22.4%)	0.7 (0.4-1.3)	0.327
Feed cat raw meat or bones	84	582
No	81 (96.4%)	547 (94.0%)	ref
Yes	3 (3.6%)	35 (6.0%)	0.7 (0.2-1.9)	0.505
Feed cat raw chicken	84	582
No	82 (97.6%)	557 (95.7%)	ref
Yes	2 (2.4%)	25 (4.3%)	0.7 (0.1-2.4)	0.6
Feed cat raw beef	84	582
No	82 (97.6%)	561 (96.4%)	ref
Yes	2 (2.4%)	21 (3.6%)	0.8 (0.1-2.8)	0.724
Feed cat raw kangaroo	84	582
No	84 (100.0%)	581 (99.8%)	ref
Yes	0 (0.0%)	1 (0.2%)	7.0 (0.0-272)	1
Feed cat raw lamb	84	582
No	83 (98.8%)	578 (99.3%)	ref
Yes	1 (1.2%)	4 (0.7%)	2.4 (0.1-19.3)	0.466
Feed cat other raw meat	84	582
No	84 (100.0%)	582 (100.0%)	N/A
How often cat is fed raw meat or bones	3	35
Daily	1 (33.3%)	11 (31.4%)	ref
Less often	0 (0.0%)	4 (11.4%)	2.2 (0.0-24)	1
Monthly	0 (0.0%)	7 (20.0%)	1.1 (0.0-11)	1
Weekly	2 (66.7%)	13 (37.1%)	3.3 (0.2-202)	0.543
Own chicken/s	84	584
No	76 (90.5%)	536 (91.8%)	ref
Yes	8 (9.5%)	48 (8.2%)	1.1 (0.5-2.4)	0.765
Own chicken/s aged less than 6 months	84	584
No	83 (98.8%)	576 (98.6%)	ref
Yes	1 (1.2%)	8 (1.4%)	0.8 (0.0-4.9)	0.851
Age of pet chicken	84	584
No chicken	76 (90.5%)	536 (91.8%)	ref
Chicken aged less than 6 months	1 (1.2%)	8 (1.4%)	0.8 (0.0-5.0)	0.859
Chicken aged more than 6 months	7 (8.3%)	40 (6.8%)	1.2 (0.5-2.7)	0.685
Own bird/s	84	585
No	80 (95.2%)	540 (92.3%)	ref
Yes	4 (4.8%)	45 (7.7%)	0.6 (0.2-1.5)	0.336
Own bird/s aged less than 6 months	84	581
No	84 (100.0%)	574 (98.8%)	ref
Yes	0 (0.0%)	7 (1.2%)	0.7 (0.0-4.9)	0.591
Age of pet bird	84	581
No bird	80 (95.2%)	540 (92.9%)	ref
Bird aged less than 6 months	0 (0.0%)	7 (1.2%)	0.7 (0.0-4.8)	0.587
Bird aged more than 6 months	4 (4.8%)	34 (5.9%)	0.8 (0.2-2.2)	0.702
Own other pet/s	84	585
No	78 (92.9%)	519 (88.7%)	ref
Yes	6 (7.1%)	66 (11.3%)	0.6 (0.2-1.4)	0.308
Own other pet/s aged less than 6 months	84	584
No	83 (98.8%)	571 (97.8%)	ref
Yes	1 (1.2%)	13 (2.2%)	0.5 (0.0-3.0)	0.55
Age of other pet/s	84	584
No other pets	78 (92.9%)	519 (88.9%)	ref
Other pet aged than 6 months	1 (1.2%)	13 (2.2%)	0.5 (0.0-2.9)	0.532
Other pet aged more than 6 months	5 (6.0%)	52 (8.9%)	0.7 (0.2-1.6)	0.411
Any new pets within 4 weeks of illness/interview	84	584
No	81 (96.4%)	566 (96.9%)	ref
Yes	3 (3.6%)	18 (3.1%)	1.3 (0.3-4.1)	0.708
Any new dog/s within 4 weeks of illness/interview	84	584
No	82 (97.6%)	579 (99.1%)	ref
Yes	2 (2.4%)	5 (0.9%)	3.3 (0.5-17.3)	0.172
Any new cat/s within 4 weeks of illness/interview	84	584
No	84 (100.0%)	583 (99.8%)	ref
Yes	0 (0.0%)	1 (0.2%)	7.2 (0.0-279)	1
Any new chicken/s within 4 weeks of illness/interview	84	583
No	84 (100.0%)	580 (99.5%)	ref
Yes	0 (0.0%)	3 (0.5%)	1.7 (0.0-16)	1
Any new bird/s within 4 weeks of illness/interview	84	584
No	83 (98.8%)	578 (99.0%)	ref
Yes	1 (1.2%)	6 (1.0%)	1.2 (0.1-7.4)	0.893
Any new other pets within 4 weeks of illness/interview	84	584
No	84 (100.0%)	580 (99.3%)	ref
Yes	0 (0.0%)	4 (0.7%)	1.2 (0.0-10)	1
Any pets ill with diarrhoea in 7 days prior to illness/interview	83	582
No	81 (97.6%)	570 (97.9%)	ref
Yes	2 (2.4%)	12 (2.1%)	1.2 (0.2-4.8)	0.817
Any dog/s ill with diarrhoea in 7 days prior to illness/interview	83	582
No	81 (97.6%)	574 (98.6%)	ref
Yes	2 (2.4%)	8 (1.4%)	1.9 (0.3-8.4)	0.449
Any cat/s ill with diarrhoea in 7 days prior to illness/interview	83	582
No	83 (100.0%)	579 (99.5%)	ref
Yes	0 (0.0%)	3 (0.5%)	1.7 (0.0-16)	1
Any chicken/s ill with diarrhoea in 7 days prior to illness/interview	83	581
No	83 (100.0%)	580 (99.8%)	ref
Yes	0 (0.0%)	1 (0.2%)	7.1 (0.0-278)	1
Any bird/s ill with diarrhoea in 7 days prior to illness/interview	83	582
No	83 (100.0%)	582 (100.0%)	N/A
Any other pets ill with diarrhoea in 7 days prior to illness/interview	83	582
No	83 (100.0%)	582 (100.0%)	N/A
Any contact with household pet faeces in 7 days prior to illness/interview	84	581
No	64 (76.2%)	432 (74.4%)	ref
Yes	20 (23.8%)	149 (25.6%)	0.9 (0.5-1.5)	0.573
Any contact with household dog faeces in 7 days prior to illness/interview	84	581
No	69 (82.1%)	480 (82.6%)	ref
Yes	15 (17.9%)	101 (17.4%)	1.0 (0.5-1.8)	0.988
Any contact with household cat faeces in 7 days prior to illness/interview	84	581
No	79 (94.0%)	537 (92.4%)	ref
Yes	5 (6.0%)	44 (7.6%)	0.7 (0.2-1.7)	0.448
Any contact with household chicken faeces in 7 days prior to illness/interview	84	580
No	82 (97.6%)	573 (98.8%)	ref
Yes	2 (2.4%)	7 (1.2%)	2.4 (0.3-11.3)	0.308
Any contact with household bird faeces in 7 days prior to illness/interview	84	581
No	84 (100.0%)	573 (98.6%)	ref
Yes	0 (0.0%)	8 (1.4%)	0.6 (0.0-4.0)	0.587
Any contact with other household pet faeces in 7 days prior to illness/interview	84	581
No	83 (98.8%)	564 (97.1%)	ref
Yes	1 (1.2%)	17 (2.9%)	0.4 (0.0-1.9)	0.335
Live on a farm or hobby farm	84	584
No	75 (89.3%)	531 (90.9%)	ref
Yes	9 (10.7%)	53 (9.1%)	1.1 (0.5-2.3)	0.817
Visited a farm or petting zoo in 7 days prior to illness/interview	84	584
No	77 (91.7%)	538 (92.1%)	ref
Yes	7 (8.3%)	46 (7.9%)	1.0 (0.4-2.2)	0.992
Visited a private farm in 7 days prior to illness/interview	84	584
No	79 (94.0%)	554 (94.9%)	ref
Yes	5 (6.0%)	30 (5.1%)	1.1 (0.4-2.9)	0.799
Visited a commercial farm in 7 days prior to illness/interview	84	584
No	82 (97.6%)	575 (98.5%)	ref
Yes	2 (2.4%)	9 (1.5%)	1.4 (0.2-5.8)	0.697
Visited a petting zoo in 7 days prior to illness/interview	84	584
No	84 (100.0%)	579 (99.1%)	ref
Yes	0 (0.0%)	5 (0.9%)	1.0 (0.0-7.3)	1
Visited another farm or zoo in 7 days prior to illness/interview	84	584
No	83 (98.8%)	582 (99.7%)	ref
Yes	1 (1.2%)	2 (0.3%)	2.6 (0.1-28.9)	0.436
